# Supplementary material for: Machine learning techniques based on 18F-FDG PET radiomics features of temporal regions for the classification of temporal lobe epilepsy patients from healthy controls
Source: Front Neurol. 2024 Apr 9;15:1377538. doi: 10.3389/fneur.2024.1377538 (PMC11035742; doi:10.3389/fneur.2024.1377538)
Supplement: Supplementary file 2 [file Data_Sheet_1.CSV]

LASSO	Boruta
original_firstorder_Mean	original_firstorder_Mean
original_gldm_DependenceEntropy	original_firstorder_Median
log.sigma.5.0.mm.3D_firstorder_10Percentile	original_firstorder_RootMeanSquared
log.sigma.5.0.mm.3D_firstorder_Energy	original_glcm_Imc1
log.sigma.5.0.mm.3D_firstorder_Mean	original_glcm_Imc2
log.sigma.5.0.mm.3D_firstorder_TotalEnergy	original_glrlm_LongRunEmphasis
wavelet.LLH_firstorder_Median	original_glrlm_RunVariance
wavelet.LLH_gldm_DependenceNonUniformityNormalized	original_glszm_LargeAreaEmphasis
wavelet.LHL_firstorder_90Percentile	original_glszm_ZoneVariance
wavelet.LHL_glrlm_GrayLevelNonUniformity	original_gldm_DependenceEntropy
wavelet.LHH_gldm_GrayLevelNonUniformity	original_gldm_DependenceVariance
wavelet.HLH_firstorder_Mean	original_gldm_LargeDependenceEmphasis
wavelet.HLH_firstorder_Median	log.sigma.2.0.mm.3D_glszm_LargeAreaHighGrayLevelEmphasis
wavelet.HHL_glrlm_GrayLevelNonUniformity	log.sigma.3.0.mm.3D_firstorder_Energy
	log.sigma.3.0.mm.3D_firstorder_Mean
	log.sigma.3.0.mm.3D_firstorder_TotalEnergy
	log.sigma.3.0.mm.3D_glrlm_RunVariance
	log.sigma.3.0.mm.3D_glszm_LargeAreaHighGrayLevelEmphasis
	log.sigma.3.0.mm.3D_gldm_DependenceVariance
	log.sigma.4.0.mm.3D_firstorder_Energy
	log.sigma.4.0.mm.3D_firstorder_Mean
	log.sigma.4.0.mm.3D_firstorder_Median
	log.sigma.4.0.mm.3D_firstorder_RootMeanSquared
	log.sigma.4.0.mm.3D_firstorder_TotalEnergy
	log.sigma.4.0.mm.3D_gldm_DependenceVariance
	log.sigma.5.0.mm.3D_firstorder_Energy
	log.sigma.5.0.mm.3D_firstorder_Mean
	log.sigma.5.0.mm.3D_firstorder_Median
	log.sigma.5.0.mm.3D_firstorder_RootMeanSquared
	log.sigma.5.0.mm.3D_firstorder_TotalEnergy
	wavelet.LLH_gldm_DependenceVariance
	wavelet.LHL_glcm_MaximumProbability
	wavelet.LHL_glrlm_GrayLevelNonUniformity
	wavelet.LHL_glrlm_LongRunEmphasis
	wavelet.LHL_glrlm_RunVariance
	wavelet.LHL_glszm_LargeAreaEmphasis
	wavelet.LHL_glszm_LargeAreaHighGrayLevelEmphasis
	wavelet.LHL_glszm_ZoneVariance
	wavelet.LHL_gldm_GrayLevelNonUniformity
	wavelet.LHH_gldm_GrayLevelNonUniformity
	wavelet.HLL_firstorder_90Percentile
	wavelet.LLL_firstorder_Mean
	wavelet.LLL_firstorder_Median
	wavelet.LLL_firstorder_RootMeanSquared
	wavelet.LLL_glrlm_LongRunEmphasis
	wavelet.LLL_glrlm_RunPercentage
	wavelet.LLL_glrlm_RunVariance
	wavelet.LLL_glszm_LargeAreaEmphasis
	wavelet.LLL_glszm_ZoneVariance
	wavelet.LLL_gldm_DependenceEntropy
	wavelet.LLL_gldm_DependenceVariance
	wavelet.LLL_gldm_LargeDependenceEmphasis
