# Supplementary material for: Machine learning techniques based on 18F-FDG PET radiomics features of temporal regions for the classification of temporal lobe epilepsy patients from healthy controls
Source: Front Neurol. 2024 Apr 9;15:1377538. doi: 10.3389/fneur.2024.1377538 (PMC11035742; doi:10.3389/fneur.2024.1377538)
Supplement: Supplementary file 3 [file Data_Sheet_2.CSV]

Feature	meanImp	medianImp	minImp	maxImp	normHits	decision
original_shape_Elongation	1.891603682	1.998406412	0	2.927268084	0.060606061	Rejected
original_shape_Flatness	1.948401745	2.109733014	0	2.795518737	0.050505051	Rejected
original_shape_LeastAxisLength	1.69200189	1.715185433	0.015205722	2.58624122	0.01010101	Rejected
original_shape_MajorAxisLength	1.83804175	1.705053555	1.001001503	3.031665471	0.050505051	Rejected
original_shape_Maximum2DDiameterColumn	2.101404525	2.173506034	1.001001503	3.303758828	0.121212121	Rejected
original_shape_Maximum2DDiameterRow	2.038928701	2.082807684	0	3.205739834	0.060606061	Rejected
original_shape_Maximum2DDiameterSlice	1.858614053	1.726800482	1.001001503	3.08058275	0.050505051	Rejected
original_shape_Maximum3DDiameter	2.352452167	2.356911663	1.001001503	3.485415092	0.202020202	Rejected
original_shape_MeshVolume	2.148346978	2.080818783	0	3.059108987	0.121212121	Rejected
original_shape_MinorAxisLength	1.814748365	1.971479872	0	2.52981192	0.03030303	Rejected
original_shape_Sphericity	2.332569715	2.420767054	1.001001503	3.628838392	0.212121212	Rejected
original_shape_SurfaceArea	2.424319692	2.386200646	1.001001503	4.099776334	0.323232323	Tentative
original_shape_SurfaceVolumeRatio	1.837423893	1.892434689	1.001001503	2.999465949	0.03030303	Rejected
original_shape_VoxelVolume	1.725482411	1.686335776	0	3.13228375	0.04040404	Rejected
original_firstorder_10Percentile	2.834898365	2.907699578	1.254181045	4.395959049	0.484848485	Tentative
original_firstorder_90Percentile	0.066884468	0	-1.001001503	1.398277019	0	Rejected
original_firstorder_Energy	1.054875637	1.037591254	-1.416310843	2.065036012	0	Rejected
original_firstorder_Entropy	0.394621206	0	-1.001001503	1.417030161	0	Rejected
original_firstorder_InterquartileRange	-0.031142191	0	-1.001001503	1.707020056	0	Rejected
original_firstorder_Kurtosis	0.316239234	0.262640904	-1.417027275	1.684006456	0	Rejected
original_firstorder_Maximum	0.286245736	0.70816229	-1.015977163	1.349836645	0	Rejected
original_firstorder_MeanAbsoluteDeviation	-0.05270244	0	-1.001001503	1.001001503	0	Rejected
original_firstorder_Mean	5.476003929	5.6017235	3.467987809	6.977990963	1	Confirmed
original_firstorder_Median	3.504306356	3.560441948	2.200614703	5.034397076	0.818181818	Confirmed
original_firstorder_Minimum	0.37812191	0	-1.001001503	1.370485896	0	Rejected
original_firstorder_Range	0.387597613	0	-1.001001503	1.379459879	0	Rejected
original_firstorder_RobustMeanAbsoluteDeviation	0.229595308	0.273283278	-1.41702879	1.414126784	0	Rejected
original_firstorder_RootMeanSquared	4.539989665	4.599921342	2.804200854	5.788912107	0.96969697	Confirmed
original_firstorder_Skewness	0.173242721	0.918309121	-1.340127576	1.266939792	0	Rejected
original_firstorder_TotalEnergy	1.220357926	1.10521079	0.127807	1.918881684	0	Rejected
original_firstorder_Uniformity	0.003761999	0	-1.001001503	1.001001503	0	Rejected
original_firstorder_Variance	0.053995764	0	-1.417050207	1.416691407	0	Rejected
original_glcm_Autocorrelation	1.310640548	1.454735271	-1.001001503	2.776056333	0.02020202	Rejected
original_glcm_JointAverage	2.717431146	2.706209823	1.001001503	4.284233071	0.454545455	Tentative
original_glcm_ClusterProminence	0.218957406	0	-1.001001503	1.001001503	0	Rejected
original_glcm_ClusterShade	0.176000928	0	-1.001001503	1.386536307	0	Rejected
original_glcm_ClusterTendency	0.406919837	0	0	1.410351482	0	Rejected
original_glcm_Contrast	0.350980879	0	-1.001001503	1.387937548	0	Rejected
original_glcm_Correlation	1.835274185	2.002387524	-0.107017063	2.906091433	0.060606061	Rejected
original_glcm_DifferenceAverage	0.074282619	0	-1.001001503	1.262804519	0	Rejected
original_glcm_DifferenceEntropy	-0.084110299	0	-1.001001503	1.001001503	0	Rejected
original_glcm_DifferenceVariance	0.118720407	0	-1.001001503	1.001001503	0	Rejected
original_glcm_JointEnergy	0.058882441	0	-1.001001503	1.001001503	0	Rejected
original_glcm_JointEntropy	0.058442294	0	-1.001001503	1.001001503	0	Rejected
original_glcm_Imc1	3.97803369	4.019823455	2.757946516	5.071398631	0.898989899	Confirmed
original_glcm_Imc2	4.107691748	4.160309237	2.332743193	5.30941507	0.919191919	Confirmed
original_glcm_Idm	1.666013613	1.584482497	1.001001503	2.59681072	0.01010101	Rejected
original_glcm_Idmn	0.059871235	0	-1.757374491	1.001001503	0	Rejected
original_glcm_Id	1.196555868	1.253348581	0	2.126424067	0.01010101	Rejected
original_glcm_Idn	0.09306619	0	-1.001001503	1.001001503	0	Rejected
original_glcm_InverseVariance	1.500891494	1.439244452	0	2.686407624	0.02020202	Rejected
original_glcm_MaximumProbability	0.686160818	1.001001503	-1.001001503	1.416632073	0	Rejected
original_glcm_SumEntropy	0.872059592	1.001001503	-1.001001503	1.660453082	0	Rejected
original_glcm_SumSquares	0.201083309	0	-1.001001503	1.416413253	0	Rejected
original_glrlm_GrayLevelNonUniformity	0.015751991	0	-1.411207742	1.246471421	0	Rejected
original_glrlm_GrayLevelNonUniformityNormalized	0.199923585	0	-1.336231903	1.649147354	0	Rejected
original_glrlm_GrayLevelVariance	0.303808549	0	-1.001001503	1.608622773	0	Rejected
original_glrlm_HighGrayLevelRunEmphasis	1.209525328	1.410345127	-1.001001503	2.11195482	0	Rejected
original_glrlm_LongRunEmphasis	3.597389429	3.692193877	2.384089248	4.477396352	0.858585859	Confirmed
original_glrlm_LongRunHighGrayLevelEmphasis	0.824842471	1.233372941	-1.001001503	1.950675694	0	Rejected
original_glrlm_LongRunLowGrayLevelEmphasis	1.392562504	1.59902045	-0.665711366	2.409592495	0.03030303	Rejected
original_glrlm_LowGrayLevelRunEmphasis	0.611898003	0.766638036	-1.001001503	1.79943622	0	Rejected
original_glrlm_RunEntropy	0.57560987	1.001001503	-1.417050503	1.656209705	0	Rejected
original_glrlm_RunLengthNonUniformity	1.979881359	2.05169378	1.084966094	3.002461288	0.04040404	Rejected
original_glrlm_RunLengthNonUniformityNormalized	1.311543416	1.625166095	-1.331850857	2.004013837	0	Rejected
original_glrlm_RunPercentage	2.514752519	2.555713404	0.777675599	4.434034074	0.393939394	Tentative
original_glrlm_RunVariance	4.521190535	4.639680232	2.984919081	5.475609968	0.96969697	Confirmed
original_glrlm_ShortRunEmphasis	1.578250431	1.59317322	0.600503048	2.498100707	0.02020202	Rejected
original_glrlm_ShortRunHighGrayLevelEmphasis	1.287347893	1.35088569	0	2.351820578	0.01010101	Rejected
original_glrlm_ShortRunLowGrayLevelEmphasis	1.115199943	1.001001503	-1.001001503	1.960416003	0	Rejected
original_glszm_GrayLevelNonUniformity	1.94903067	1.921357581	1.001001503	3.19134395	0.04040404	Rejected
original_glszm_GrayLevelNonUniformityNormalized	0.782739401	0.911799775	-1.001001503	1.914718203	0	Rejected
original_glszm_GrayLevelVariance	0.387990821	0	-1.001001503	1.413038794	0	Rejected
original_glszm_HighGrayLevelZoneEmphasis	0.434333862	0	-1.001001503	1.381114879	0	Rejected
original_glszm_LargeAreaEmphasis	4.749332586	4.877472177	2.902482906	5.84676449	0.98989899	Confirmed
original_glszm_LargeAreaHighGrayLevelEmphasis	0.364142882	0	-1.001001503	1.732494226	0	Rejected
original_glszm_LargeAreaLowGrayLevelEmphasis	1.9217567	1.903879582	1.090412755	2.66328322	0.070707071	Rejected
original_glszm_LowGrayLevelZoneEmphasis	1.640574377	1.633635289	-0.028855517	2.547212815	0.03030303	Rejected
original_glszm_SizeZoneNonUniformity	0.083413712	0	-1.001001503	1.001001503	0	Rejected
original_glszm_SizeZoneNonUniformityNormalized	0.055268927	0	-1.001001503	1.001001503	0	Rejected
original_glszm_SmallAreaEmphasis	0.117764883	0	-1.001001503	1.001001503	0	Rejected
original_glszm_SmallAreaHighGrayLevelEmphasis	0.351546158	0	-1.001001503	1.736126343	0	Rejected
original_glszm_SmallAreaLowGrayLevelEmphasis	-0.067987423	0	-1.001001503	1.416970002	0	Rejected
original_glszm_ZoneEntropy	1.358535317	1.414841292	0	2.016991134	0.01010101	Rejected
original_glszm_ZonePercentage	1.259751124	1.356644572	0	1.874784837	0	Rejected
original_glszm_ZoneVariance	4.970981308	5.054199959	3.240583666	6.32746051	0.98989899	Confirmed
original_gldm_DependenceEntropy	4.342409265	4.430529366	2.868067475	5.677597496	0.96969697	Confirmed
original_gldm_DependenceNonUniformity	0.92506424	1.001001503	-1.001001503	1.712215349	0	Rejected
original_gldm_DependenceNonUniformityNormalized	1.876396621	1.913299247	0.007562532	2.463367959	0.04040404	Rejected
original_gldm_DependenceVariance	4.607579701	4.660579294	3.134011508	5.993688341	1	Confirmed
original_gldm_GrayLevelNonUniformity	0.058882441	0	-1.001001503	1.001001503	0	Rejected
original_gldm_GrayLevelVariance	0.075049784	0	-1.001001503	1.275846326	0	Rejected
original_gldm_HighGrayLevelEmphasis	1.440559619	1.50049381	0	2.383297224	0.01010101	Rejected
original_gldm_LargeDependenceEmphasis	3.830585601	3.805495486	2.597860487	5.229881964	0.848484848	Confirmed
original_gldm_LargeDependenceHighGrayLevelEmphasis	0.49185083	0.864729698	-1.001001503	1.844735917	0	Rejected
original_gldm_LargeDependenceLowGrayLevelEmphasis	1.315526169	1.464781123	-0.3193456	2.537425618	0.01010101	Rejected
original_gldm_LowGrayLevelEmphasis	0.980514459	1.276862669	-1.001001503	1.674045923	0	Rejected
original_gldm_SmallDependenceEmphasis	0.685927681	1.001001503	0	1.409922702	0	Rejected
original_gldm_SmallDependenceHighGrayLevelEmphasis	1.021866443	1.310825632	-1.001001503	1.759952857	0	Rejected
original_gldm_SmallDependenceLowGrayLevelEmphasis	0.517093019	0.547888728	-1.123044075	1.64449414	0	Rejected
log.sigma.2.0.mm.3D_firstorder_10Percentile	0.142790607	0	-1.001001503	1.001001503	0	Rejected
log.sigma.2.0.mm.3D_firstorder_90Percentile	0.508674094	1.001001503	-1.001001503	1.640449077	0	Rejected
log.sigma.2.0.mm.3D_firstorder_Energy	3.029599162	3.053967528	1.586703647	4.731679154	0.626262626	Tentative
log.sigma.2.0.mm.3D_firstorder_Entropy	-0.294412207	0	-1.001001503	1.001001503	0	Rejected
log.sigma.2.0.mm.3D_firstorder_InterquartileRange	0.293153935	0	-1.001001503	1.314728018	0	Rejected
log.sigma.2.0.mm.3D_firstorder_Kurtosis	0.41480564	0.581723436	-1.001001503	1.416563261	0	Rejected
log.sigma.2.0.mm.3D_firstorder_Maximum	0.195855831	0	0	1.001001503	0	Rejected
log.sigma.2.0.mm.3D_firstorder_MeanAbsoluteDeviation	0.318843088	0	-1.001001503	1.416326484	0	Rejected
log.sigma.2.0.mm.3D_firstorder_Mean	2.146496589	2.077518281	0.901430319	3.058093399	0.181818182	Rejected
log.sigma.2.0.mm.3D_firstorder_Median	1.61943288	1.687883793	0.494850535	2.631975624	0.03030303	Rejected
log.sigma.2.0.mm.3D_firstorder_Minimum	0.060403485	0	-1.415987716	1.001001503	0	Rejected
log.sigma.2.0.mm.3D_firstorder_Range	0.180382402	0	0	1.001001503	0	Rejected
log.sigma.2.0.mm.3D_firstorder_RobustMeanAbsoluteDeviation	0.319190272	0	-1.001001503	1.302069277	0	Rejected
log.sigma.2.0.mm.3D_firstorder_RootMeanSquared	2.042059083	2.107794723	0.972792308	2.774654708	0.101010101	Rejected
log.sigma.2.0.mm.3D_firstorder_Skewness	0.995225603	1.001001503	-0.274179602	1.91034409	0	Rejected
log.sigma.2.0.mm.3D_firstorder_TotalEnergy	2.996152723	3.008418585	1.802847082	4.135960605	0.575757576	Tentative
log.sigma.2.0.mm.3D_firstorder_Uniformity	0.208587977	0	-1.001001503	1.416033129	0	Rejected
log.sigma.2.0.mm.3D_firstorder_Variance	0.058882441	0	-1.001001503	1.001001503	0	Rejected
log.sigma.2.0.mm.3D_glcm_Autocorrelation	0.235529765	0	0	1.001001503	0	Rejected
log.sigma.2.0.mm.3D_glcm_JointAverage	0.262508556	0	0	1.001001503	0	Rejected
log.sigma.2.0.mm.3D_glcm_ClusterProminence	0.176647324	0	0	1.001001503	0	Rejected
log.sigma.2.0.mm.3D_glcm_ClusterShade	0.230954434	0	-1.001001503	1.001001503	0	Rejected
log.sigma.2.0.mm.3D_glcm_ClusterTendency	0	0	-1.001001503	1.001001503	0	Rejected
log.sigma.2.0.mm.3D_glcm_Contrast	-0.058882441	0	-1.001001503	1.001001503	0	Rejected
log.sigma.2.0.mm.3D_glcm_Correlation	-0.058882441	0	-1.001001503	1.001001503	0	Rejected
log.sigma.2.0.mm.3D_glcm_DifferenceAverage	-0.024312323	0	-1.414310986	1.001001503	0	Rejected
log.sigma.2.0.mm.3D_glcm_DifferenceEntropy	0.247437352	0	0	1.203430481	0	Rejected
log.sigma.2.0.mm.3D_glcm_DifferenceVariance	0.048525728	0	-1.001001503	1.278282949	0	Rejected
log.sigma.2.0.mm.3D_glcm_JointEnergy	0.275491191	0	-1.001001503	1.346269873	0	Rejected
log.sigma.2.0.mm.3D_glcm_JointEntropy	0.058882441	0	-1.001001503	1.001001503	0	Rejected
log.sigma.2.0.mm.3D_glcm_Imc1	0.316647525	0	-1.001001503	1.379001908	0	Rejected
log.sigma.2.0.mm.3D_glcm_Imc2	0.058882441	0	-1.001001503	1.001001503	0	Rejected
log.sigma.2.0.mm.3D_glcm_Idm	0.833185787	1.001001503	0	1.872397814	0	Rejected
log.sigma.2.0.mm.3D_glcm_Idmn	0.247979705	0	-1.001001503	1.212650472	0	Rejected
log.sigma.2.0.mm.3D_glcm_Id	0.747623017	1.001001503	0	1.670374251	0	Rejected
log.sigma.2.0.mm.3D_glcm_Idn	0.835771362	1.001001503	-1.275173392	2.180752472	0	Rejected
log.sigma.2.0.mm.3D_glcm_InverseVariance	0.416955218	0	0	1.082229696	0	Rejected
log.sigma.2.0.mm.3D_glcm_MaximumProbability	2.104685337	2.05900547	0	2.990294671	0.080808081	Rejected
log.sigma.2.0.mm.3D_glcm_SumEntropy	0.058882441	0	-1.001001503	1.001001503	0	Rejected
log.sigma.2.0.mm.3D_glcm_SumSquares	0.111585554	0	-1.001001503	1.195880425	0	Rejected
log.sigma.2.0.mm.3D_glrlm_GrayLevelNonUniformity	0.657279139	1.001001503	-1.001001503	1.628044313	0	Rejected
log.sigma.2.0.mm.3D_glrlm_GrayLevelNonUniformityNormalized	0.096760678	0	-1.358072985	1.001001503	0	Rejected
log.sigma.2.0.mm.3D_glrlm_GrayLevelVariance	-0.176647324	0	-1.001001503	1.001001503	0	Rejected
log.sigma.2.0.mm.3D_glrlm_HighGrayLevelRunEmphasis	0.141769797	0	-1.001001503	1.409085051	0	Rejected
log.sigma.2.0.mm.3D_glrlm_LongRunEmphasis	1.720660101	1.73148797	0.987169198	2.695498424	0.03030303	Rejected
log.sigma.2.0.mm.3D_glrlm_LongRunHighGrayLevelEmphasis	0.083354662	0	-1.001001503	1.417029262	0	Rejected
log.sigma.2.0.mm.3D_glrlm_LongRunLowGrayLevelEmphasis	0.058882441	0	-1.001001503	1.001001503	0	Rejected
log.sigma.2.0.mm.3D_glrlm_LowGrayLevelRunEmphasis	0.118664053	0	-1.001001503	1.001001503	0	Rejected
log.sigma.2.0.mm.3D_glrlm_RunEntropy	0.216825148	0	-1.318979999	1.001001503	0	Rejected
log.sigma.2.0.mm.3D_glrlm_RunLengthNonUniformity	1.714261873	1.690132631	0	2.739738511	0.01010101	Rejected
log.sigma.2.0.mm.3D_glrlm_RunLengthNonUniformityNormalized	1.123732733	1.278930788	0	1.924680033	0	Rejected
log.sigma.2.0.mm.3D_glrlm_RunPercentage	1.404994401	1.375187589	0.894370485	2.288940654	0.01010101	Rejected
log.sigma.2.0.mm.3D_glrlm_RunVariance	1.790739646	1.886870671	0.75969467	2.591152295	0.03030303	Rejected
log.sigma.2.0.mm.3D_glrlm_ShortRunEmphasis	1.056873402	1.158041257	-1.001001503	1.982275514	0	Rejected
log.sigma.2.0.mm.3D_glrlm_ShortRunHighGrayLevelEmphasis	-0.235529765	0	-1.001001503	1.001001503	0	Rejected
log.sigma.2.0.mm.3D_glrlm_ShortRunLowGrayLevelEmphasis	-0.058882441	0	-1.001001503	1.001001503	0	Rejected
log.sigma.2.0.mm.3D_glszm_GrayLevelNonUniformity	0.61475094	1.001001503	-1.001001503	1.725415021	0	Rejected
log.sigma.2.0.mm.3D_glszm_GrayLevelNonUniformityNormalized	0.108990908	0	-1.001001503	1.001001503	0	Rejected
log.sigma.2.0.mm.3D_glszm_GrayLevelVariance	0.058882441	0	-1.001001503	1.001001503	0	Rejected
log.sigma.2.0.mm.3D_glszm_HighGrayLevelZoneEmphasis	0.294412207	0	0	1.001001503	0	Rejected
log.sigma.2.0.mm.3D_glszm_LargeAreaEmphasis	2.521997418	2.535438741	1.156663956	3.454576185	0.363636364	Tentative
log.sigma.2.0.mm.3D_glszm_LargeAreaHighGrayLevelEmphasis	4.149579592	4.178116336	2.316423862	5.763421672	0.919191919	Confirmed
log.sigma.2.0.mm.3D_glszm_LargeAreaLowGrayLevelEmphasis	0.284385733	0	-0.611156763	1.441708206	0	Rejected
log.sigma.2.0.mm.3D_glszm_LowGrayLevelZoneEmphasis	-0.015767485	0	-1.269048746	1.001001503	0	Rejected
log.sigma.2.0.mm.3D_glszm_SizeZoneNonUniformity	0.176647324	0	-1.001001503	1.001001503	0	Rejected
log.sigma.2.0.mm.3D_glszm_SizeZoneNonUniformityNormalized	0.323510279	0.652520449	-1.19683263	1.001001503	0	Rejected
log.sigma.2.0.mm.3D_glszm_SmallAreaEmphasis	0.111586163	0	-1.414988926	1.413313221	0	Rejected
log.sigma.2.0.mm.3D_glszm_SmallAreaHighGrayLevelEmphasis	0.181590751	0	-1.001001503	1.417050503	0	Rejected
log.sigma.2.0.mm.3D_glszm_SmallAreaLowGrayLevelEmphasis	0.058882441	0	-1.001001503	1.001001503	0	Rejected
log.sigma.2.0.mm.3D_glszm_ZoneEntropy	1.151593343	1.32268558	-1.001001503	1.914634825	0	Rejected
log.sigma.2.0.mm.3D_glszm_ZonePercentage	0.496486134	1.001001503	-1.001001503	1.66703703	0	Rejected
log.sigma.2.0.mm.3D_glszm_ZoneVariance	2.75288666	2.788726999	1.318246137	4.318693885	0.464646465	Tentative
log.sigma.2.0.mm.3D_gldm_DependenceEntropy	2.358884689	2.338468881	-0.586927196	3.855625434	0.343434343	Tentative
log.sigma.2.0.mm.3D_gldm_DependenceNonUniformity	0.184504077	0	-1.605812841	1.563314432	0	Rejected
log.sigma.2.0.mm.3D_gldm_DependenceNonUniformityNormalized	1.941962005	1.798092647	1.058877505	2.889992723	0.080808081	Rejected
log.sigma.2.0.mm.3D_gldm_DependenceVariance	1.400917891	1.415727436	-1.001001503	2.392824948	0.03030303	Rejected
log.sigma.2.0.mm.3D_gldm_GrayLevelNonUniformity	1.063459038	1.304008931	-0.167785582	1.834996465	0	Rejected
log.sigma.2.0.mm.3D_gldm_GrayLevelVariance	-0.058882441	0	-1.001001503	1.001001503	0	Rejected
log.sigma.2.0.mm.3D_gldm_HighGrayLevelEmphasis	0.094195743	0	-1.001001503	1.001001503	0	Rejected
log.sigma.2.0.mm.3D_gldm_LargeDependenceEmphasis	1.502782235	1.600592396	0	2.364764058	0.02020202	Rejected
log.sigma.2.0.mm.3D_gldm_LargeDependenceHighGrayLevelEmphasis	0.78524637	1.001001503	-0.78275364	1.689213281	0	Rejected
log.sigma.2.0.mm.3D_gldm_LargeDependenceLowGrayLevelEmphasis	0.058882441	0	-1.001001503	1.001001503	0	Rejected
log.sigma.2.0.mm.3D_gldm_LowGrayLevelEmphasis	0.10689664	0	-1.001001503	1.001001503	0	Rejected
log.sigma.2.0.mm.3D_gldm_SmallDependenceEmphasis	0.528047394	0.877915142	-0.472430856	1.564310902	0	Rejected
log.sigma.2.0.mm.3D_gldm_SmallDependenceHighGrayLevelEmphasis	0.235529765	0	0	1.001001503	0	Rejected
log.sigma.2.0.mm.3D_gldm_SmallDependenceLowGrayLevelEmphasis	0.492040178	0.528513087	-1.001001503	1.411983461	0	Rejected
log.sigma.3.0.mm.3D_firstorder_10Percentile	0.207716125	0	-1.110988003	1.368530993	0	Rejected
log.sigma.3.0.mm.3D_firstorder_90Percentile	0.022034738	0	-1.001001503	1.173105381	0	Rejected
log.sigma.3.0.mm.3D_firstorder_Energy	3.584754678	3.590428656	2.690682166	4.649492151	0.797979798	Confirmed
log.sigma.3.0.mm.3D_firstorder_Entropy	-0.176647324	0	-1.001001503	1.001001503	0	Rejected
log.sigma.3.0.mm.3D_firstorder_InterquartileRange	0.009338752	0	-1.001001503	1.001001503	0	Rejected
log.sigma.3.0.mm.3D_firstorder_Kurtosis	-0.005979934	0	-1.001001503	1.001001503	0	Rejected
log.sigma.3.0.mm.3D_firstorder_Maximum	0.326533936	0	0	1.386431914	0	Rejected
log.sigma.3.0.mm.3D_firstorder_MeanAbsoluteDeviation	0.085194386	0	-1.001001503	1.001001503	0	Rejected
log.sigma.3.0.mm.3D_firstorder_Mean	3.203904061	3.272276112	1.930874677	4.501595366	0.676767677	Confirmed
log.sigma.3.0.mm.3D_firstorder_Median	2.529893875	2.597384344	1.169871149	3.476871287	0.343434343	Tentative
log.sigma.3.0.mm.3D_firstorder_Minimum	-0.117764883	0	-1.001001503	1.001001503	0	Rejected
log.sigma.3.0.mm.3D_firstorder_Range	-0.058882441	0	-1.001001503	1.001001503	0	Rejected
log.sigma.3.0.mm.3D_firstorder_RobustMeanAbsoluteDeviation	-0.168410567	0	-1.001001503	1.141026374	0	Rejected
log.sigma.3.0.mm.3D_firstorder_RootMeanSquared	2.721989436	2.781708285	1.662396212	3.864977176	0.444444444	Tentative
log.sigma.3.0.mm.3D_firstorder_Skewness	0.765381581	1.001001503	0	1.5324335	0	Rejected
log.sigma.3.0.mm.3D_firstorder_TotalEnergy	3.589822186	3.589740881	2.172582881	4.807132645	0.818181818	Confirmed
log.sigma.3.0.mm.3D_firstorder_Uniformity	0.067677923	0	-1.001001503	1.001001503	0	Rejected
log.sigma.3.0.mm.3D_firstorder_Variance	0.176647324	0	-1.001001503	1.001001503	0	Rejected
log.sigma.3.0.mm.3D_glcm_Autocorrelation	0.218951049	0	-1.001001503	1.001001503	0	Rejected
log.sigma.3.0.mm.3D_glcm_JointAverage	-0.175283752	0	-1.001001503	1.001001503	0	Rejected
log.sigma.3.0.mm.3D_glcm_ClusterProminence	0.175032001	0	-1.001001503	1.416846189	0	Rejected
log.sigma.3.0.mm.3D_glcm_ClusterShade	0.952731738	1.001001503	0	2.439405267	0.01010101	Rejected
log.sigma.3.0.mm.3D_glcm_ClusterTendency	0.364792156	0	0	1.196459141	0	Rejected
log.sigma.3.0.mm.3D_glcm_Contrast	0.117764883	0	-1.001001503	1.001001503	0	Rejected
log.sigma.3.0.mm.3D_glcm_Correlation	0.356604405	0.015205722	-1.001001503	1.042061657	0	Rejected
log.sigma.3.0.mm.3D_glcm_DifferenceAverage	0.351023155	0	0	1.416271169	0	Rejected
log.sigma.3.0.mm.3D_glcm_DifferenceEntropy	0.176647324	0	-1.001001503	1.001001503	0	Rejected
log.sigma.3.0.mm.3D_glcm_DifferenceVariance	-0.008859064	0	-1.409498539	1.001001503	0	Rejected
log.sigma.3.0.mm.3D_glcm_JointEnergy	0.123190536	0	-1.233257426	1.325493529	0	Rejected
log.sigma.3.0.mm.3D_glcm_JointEntropy	0	0	-1.001001503	1.001001503	0	Rejected
log.sigma.3.0.mm.3D_glcm_Imc1	0.042974529	0	-1.271436014	1.001001503	0	Rejected
log.sigma.3.0.mm.3D_glcm_Imc2	0.161978564	0	-1.665700462	1.651930359	0	Rejected
log.sigma.3.0.mm.3D_glcm_Idm	0.737392413	1.001001503	-1.001001503	1.650184354	0	Rejected
log.sigma.3.0.mm.3D_glcm_Idmn	0.176647324	0	-1.001001503	1.001001503	0	Rejected
log.sigma.3.0.mm.3D_glcm_Id	0.47018408	0.816513015	-1.34322653	1.275643094	0	Rejected
log.sigma.3.0.mm.3D_glcm_Idn	0.429220908	1.001001503	-1.001001503	1.417006154	0	Rejected
log.sigma.3.0.mm.3D_glcm_InverseVariance	0.536239739	1.001001503	-1.001001503	1.3966533	0	Rejected
log.sigma.3.0.mm.3D_glcm_MaximumProbability	1.835616523	1.915898653	1.009177068	2.693455507	0.04040404	Rejected
log.sigma.3.0.mm.3D_glcm_SumEntropy	0.058882441	0	-1.001001503	1.001001503	0	Rejected
log.sigma.3.0.mm.3D_glcm_SumSquares	0.0000000000000000131	0	-1.001001503	1.001001503	0	Rejected
log.sigma.3.0.mm.3D_glrlm_GrayLevelNonUniformity	0.790358678	1.001001503	-1.001001503	1.732059109	0	Rejected
log.sigma.3.0.mm.3D_glrlm_GrayLevelNonUniformityNormalized	-0.242311187	0	-1.202807214	1.336168986	0	Rejected
log.sigma.3.0.mm.3D_glrlm_GrayLevelVariance	-0.188398043	0	-1.001001503	1.001001503	0	Rejected
log.sigma.3.0.mm.3D_glrlm_HighGrayLevelRunEmphasis	-0.176647324	0	-1.001001503	1.001001503	0	Rejected
log.sigma.3.0.mm.3D_glrlm_LongRunEmphasis	2.353684696	2.389411649	1.240879034	3.26383417	0.191919192	Rejected
log.sigma.3.0.mm.3D_glrlm_LongRunHighGrayLevelEmphasis	-0.058882441	0	-1.001001503	1.001001503	0	Rejected
log.sigma.3.0.mm.3D_glrlm_LongRunLowGrayLevelEmphasis	0.117764883	0	-1.001001503	1.001001503	0	Rejected
log.sigma.3.0.mm.3D_glrlm_LowGrayLevelRunEmphasis	0	0	0	0	0	Rejected
log.sigma.3.0.mm.3D_glrlm_RunEntropy	-0.045122594	0	-1.001001503	1.001001503	0	Rejected
log.sigma.3.0.mm.3D_glrlm_RunLengthNonUniformity	1.574194391	1.40910495	1.001001503	2.364083829	0.01010101	Rejected
log.sigma.3.0.mm.3D_glrlm_RunLengthNonUniformityNormalized	0.759186175	1.001001503	-1.001001503	1.59371897	0	Rejected
log.sigma.3.0.mm.3D_glrlm_RunPercentage	1.706957876	1.6568486	1.001001503	2.480653643	0.04040404	Rejected
log.sigma.3.0.mm.3D_glrlm_RunVariance	3.390535016	3.386055548	2.109969048	4.424719163	0.747474747	Confirmed
log.sigma.3.0.mm.3D_glrlm_ShortRunEmphasis	0.739598865	1.109835746	-1.379146222	1.946695388	0	Rejected
log.sigma.3.0.mm.3D_glrlm_ShortRunHighGrayLevelEmphasis	0.109050349	0	-1.001001503	1.41662751	0	Rejected
log.sigma.3.0.mm.3D_glrlm_ShortRunLowGrayLevelEmphasis	-0.058882441	0	-1.001001503	1.001001503	0	Rejected
log.sigma.3.0.mm.3D_glszm_GrayLevelNonUniformity	0.880997866	1.001001503	-1.001001503	1.856592619	0	Rejected
log.sigma.3.0.mm.3D_glszm_GrayLevelNonUniformityNormalized	-0.004420021	0	-1.415392933	1.340252569	0	Rejected
log.sigma.3.0.mm.3D_glszm_GrayLevelVariance	-0.0000000000000000131	0	-1.001001503	1.001001503	0	Rejected
log.sigma.3.0.mm.3D_glszm_HighGrayLevelZoneEmphasis	-0.117764883	0	-1.001001503	1.001001503	0	Rejected
log.sigma.3.0.mm.3D_glszm_LargeAreaEmphasis	2.508607942	2.574782785	0.844198905	3.489199285	0.333333333	Tentative
log.sigma.3.0.mm.3D_glszm_LargeAreaHighGrayLevelEmphasis	3.998319468	4.010060999	1.85500931	5.2995135	0.909090909	Confirmed
log.sigma.3.0.mm.3D_glszm_LargeAreaLowGrayLevelEmphasis	0.526671869	1.001001503	-1.001001503	1.376161771	0	Rejected
log.sigma.3.0.mm.3D_glszm_LowGrayLevelZoneEmphasis	0.027548064	0	-1.416855118	1.001001503	0	Rejected
log.sigma.3.0.mm.3D_glszm_SizeZoneNonUniformity	0.145018843	0	-1.001001503	1.153756809	0	Rejected
log.sigma.3.0.mm.3D_glszm_SizeZoneNonUniformityNormalized	0.070434588	0	-1.001001503	1.001001503	0	Rejected
log.sigma.3.0.mm.3D_glszm_SmallAreaEmphasis	0	0	-1.001001503	1.001001503	0	Rejected
log.sigma.3.0.mm.3D_glszm_SmallAreaHighGrayLevelEmphasis	-0.036067662	0	-1.001001503	1.001001503	0	Rejected
log.sigma.3.0.mm.3D_glszm_SmallAreaLowGrayLevelEmphasis	-0.052011782	0	-1.001001503	1.001001503	0	Rejected
log.sigma.3.0.mm.3D_glszm_ZoneEntropy	0.129472629	0	-1.001001503	1.457758957	0	Rejected
log.sigma.3.0.mm.3D_glszm_ZonePercentage	0.371193245	0	-1.001001503	1.392443468	0	Rejected
log.sigma.3.0.mm.3D_glszm_ZoneVariance	2.715354402	2.688996923	1.535701535	4.352129986	0.454545455	Tentative
log.sigma.3.0.mm.3D_gldm_DependenceEntropy	0.78594373	1.001001503	-1.001001503	1.869700502	0	Rejected
log.sigma.3.0.mm.3D_gldm_DependenceNonUniformity	0.335760298	0	-1.001001503	1.329289743	0	Rejected
log.sigma.3.0.mm.3D_gldm_DependenceNonUniformityNormalized	2.334590599	2.408346427	-1.082535533	3.431996968	0.212121212	Rejected
log.sigma.3.0.mm.3D_gldm_DependenceVariance	3.919700919	3.931219531	2.294718656	5.35339727	0.898989899	Confirmed
log.sigma.3.0.mm.3D_gldm_GrayLevelNonUniformity	0.850466727	1.001001503	-1.001001503	1.410405633	0	Rejected
log.sigma.3.0.mm.3D_gldm_GrayLevelVariance	0.132871228	0	-1.014377835	1.271185698	0	Rejected
log.sigma.3.0.mm.3D_gldm_HighGrayLevelEmphasis	-0.136526951	0	-1.416224478	1.001001503	0	Rejected
log.sigma.3.0.mm.3D_gldm_LargeDependenceEmphasis	2.542692212	2.582625677	1.253666498	4.072166802	0.373737374	Tentative
log.sigma.3.0.mm.3D_gldm_LargeDependenceHighGrayLevelEmphasis	0.30882812	0	-1.386568334	1.001001503	0	Rejected
log.sigma.3.0.mm.3D_gldm_LargeDependenceLowGrayLevelEmphasis	-0.117764883	0	-1.001001503	1.001001503	0	Rejected
log.sigma.3.0.mm.3D_gldm_LowGrayLevelEmphasis	-0.026436678	0	-1.001001503	1.001001503	0	Rejected
log.sigma.3.0.mm.3D_gldm_SmallDependenceEmphasis	0.159575637	0	-1.001001503	1.104078101	0	Rejected
log.sigma.3.0.mm.3D_gldm_SmallDependenceHighGrayLevelEmphasis	-0.004824951	0	-1.264835527	1.001001503	0	Rejected
log.sigma.3.0.mm.3D_gldm_SmallDependenceLowGrayLevelEmphasis	0.184352705	0	-1.001001503	1.001001503	0	Rejected
log.sigma.4.0.mm.3D_firstorder_10Percentile	0.746452325	1.001001503	-1.001001503	1.515997734	0	Rejected
log.sigma.4.0.mm.3D_firstorder_90Percentile	0.083473997	0	-1.001001503	1.001001503	0	Rejected
log.sigma.4.0.mm.3D_firstorder_Energy	4.542135375	4.599353337	2.496769524	6.30479487	0.919191919	Confirmed
log.sigma.4.0.mm.3D_firstorder_Entropy	0.144723205	0	0	1.001001503	0	Rejected
log.sigma.4.0.mm.3D_firstorder_InterquartileRange	0.076836324	0	-1.001001503	1.306217507	0	Rejected
log.sigma.4.0.mm.3D_firstorder_Kurtosis	-0.145612868	0	-1.439114705	1.032574115	0	Rejected
log.sigma.4.0.mm.3D_firstorder_Maximum	-0.223478239	-0.051795182	-1.086425962	1.001001503	0	Rejected
log.sigma.4.0.mm.3D_firstorder_MeanAbsoluteDeviation	0.200255102	0	-1.416326484	1.416906644	0	Rejected
log.sigma.4.0.mm.3D_firstorder_Mean	4.255241821	4.252657735	2.807483162	5.50958744	0.919191919	Confirmed
log.sigma.4.0.mm.3D_firstorder_Median	3.999593846	4.026924344	2.609154375	5.214013663	0.878787879	Confirmed
log.sigma.4.0.mm.3D_firstorder_Minimum	-0.433011743	-1.001001503	-1.355190617	1.001001503	0	Rejected
log.sigma.4.0.mm.3D_firstorder_Range	-0.058882441	0	-1.001001503	1.001001503	0	Rejected
log.sigma.4.0.mm.3D_firstorder_RobustMeanAbsoluteDeviation	-0.059015694	0	-1.356758146	1.354492854	0	Rejected
log.sigma.4.0.mm.3D_firstorder_RootMeanSquared	3.672892156	3.674537016	2.4283388	4.665709048	0.828282828	Confirmed
log.sigma.4.0.mm.3D_firstorder_Skewness	0.471753776	0.721568639	-1.001001503	1.380621367	0	Rejected
log.sigma.4.0.mm.3D_firstorder_TotalEnergy	4.596493255	4.695833896	3.009871123	5.867122693	0.97979798	Confirmed
log.sigma.4.0.mm.3D_firstorder_Uniformity	0.110937043	0	-1.001001503	1.001001503	0	Rejected
log.sigma.4.0.mm.3D_firstorder_Variance	-0.011172452	0	-1.416859365	1.364569298	0	Rejected
log.sigma.4.0.mm.3D_glcm_Autocorrelation	0.370911569	1.001001503	-1.001001503	1.41602974	0	Rejected
log.sigma.4.0.mm.3D_glcm_JointAverage	-0.143924699	0	-1.406976782	1.001001503	0	Rejected
log.sigma.4.0.mm.3D_glcm_ClusterProminence	0.162220965	0	-1.246249603	1.001001503	0	Rejected
log.sigma.4.0.mm.3D_glcm_ClusterShade	0.8623873	1.001001503	0	1.585056474	0	Rejected
log.sigma.4.0.mm.3D_glcm_ClusterTendency	0.194805772	0	-1.001001503	1.220553268	0	Rejected
log.sigma.4.0.mm.3D_glcm_Contrast	0.187741233	0	0	1.001001503	0	Rejected
log.sigma.4.0.mm.3D_glcm_Correlation	0.119544808	0	-1.001001503	1.331164049	0	Rejected
log.sigma.4.0.mm.3D_glcm_DifferenceAverage	0.415082993	0	-1.001001503	1.360094864	0	Rejected
log.sigma.4.0.mm.3D_glcm_DifferenceEntropy	-0.176647324	0	-1.001001503	1.001001503	0	Rejected
log.sigma.4.0.mm.3D_glcm_DifferenceVariance	-0.191783451	0	-1.258315655	1.001001503	0	Rejected
log.sigma.4.0.mm.3D_glcm_JointEnergy	0.120780127	0	-1.001001503	1.001001503	0	Rejected
log.sigma.4.0.mm.3D_glcm_JointEntropy	0.081557898	0	-1.001001503	1.338300317	0	Rejected
log.sigma.4.0.mm.3D_glcm_Imc1	-0.117764883	0	-1.001001503	1.001001503	0	Rejected
log.sigma.4.0.mm.3D_glcm_Imc2	0.055239616	0	-1.411852844	1.3696505	0	Rejected
log.sigma.4.0.mm.3D_glcm_Idm	0.877386091	1.001001503	-0.491597442	1.871499548	0	Rejected
log.sigma.4.0.mm.3D_glcm_Idmn	0.104650755	0	-1.001001503	1.70777629	0	Rejected
log.sigma.4.0.mm.3D_glcm_Id	0.336106635	0	-0.464330924	1.417026176	0	Rejected
log.sigma.4.0.mm.3D_glcm_Idn	0.805923794	1.001001503	0	1.969057879	0	Rejected
log.sigma.4.0.mm.3D_glcm_InverseVariance	1.049047561	1.001001503	0	1.50883882	0	Rejected
log.sigma.4.0.mm.3D_glcm_MaximumProbability	0.568179692	1.001001503	-1.001001503	1.637358797	0	Rejected
log.sigma.4.0.mm.3D_glcm_SumEntropy	0.353294648	0	-1.001001503	1.001001503	0	Rejected
log.sigma.4.0.mm.3D_glcm_SumSquares	0.367038318	0	-1.41695433	1.408871645	0	Rejected
log.sigma.4.0.mm.3D_glrlm_GrayLevelNonUniformity	0.890220811	1.001001503	0	1.490304659	0	Rejected
log.sigma.4.0.mm.3D_glrlm_GrayLevelNonUniformityNormalized	0.155681966	0	-1.001001503	1.001001503	0	Rejected
log.sigma.4.0.mm.3D_glrlm_GrayLevelVariance	0.137832623	0	-1.001001503	1.342153091	0	Rejected
log.sigma.4.0.mm.3D_glrlm_HighGrayLevelRunEmphasis	0.187503662	0	-1.001001503	1.40283144	0	Rejected
log.sigma.4.0.mm.3D_glrlm_LongRunEmphasis	1.565340994	1.533155584	-0.006001132	2.861070629	0.02020202	Rejected
log.sigma.4.0.mm.3D_glrlm_LongRunHighGrayLevelEmphasis	0.202645725	0	-1.001001503	1.413645779	0	Rejected
log.sigma.4.0.mm.3D_glrlm_LongRunLowGrayLevelEmphasis	0.096550332	0	-1.41672858	1.326259465	0	Rejected
log.sigma.4.0.mm.3D_glrlm_LowGrayLevelRunEmphasis	-0.048395985	0	-1.036648127	1.001001503	0	Rejected
log.sigma.4.0.mm.3D_glrlm_RunEntropy	0.282222439	0	0	1.001001503	0	Rejected
log.sigma.4.0.mm.3D_glrlm_RunLengthNonUniformity	2.689093614	2.744928921	1.1228442	4.16412807	0.444444444	Tentative
log.sigma.4.0.mm.3D_glrlm_RunLengthNonUniformityNormalized	1.085063934	1.091344421	0	1.639010188	0	Rejected
log.sigma.4.0.mm.3D_glrlm_RunPercentage	1.343201942	1.482808553	-1.001001503	2.115952156	0.01010101	Rejected
log.sigma.4.0.mm.3D_glrlm_RunVariance	1.988979322	2.106413256	0	3.043391703	0.090909091	Rejected
log.sigma.4.0.mm.3D_glrlm_ShortRunEmphasis	1.085461527	1.001001503	0	1.780120898	0	Rejected
log.sigma.4.0.mm.3D_glrlm_ShortRunHighGrayLevelEmphasis	0.25933139	0	-1.001001503	1.073145793	0	Rejected
log.sigma.4.0.mm.3D_glrlm_ShortRunLowGrayLevelEmphasis	-0.052041341	0	-1.001001503	1.001001503	0	Rejected
log.sigma.4.0.mm.3D_glszm_GrayLevelNonUniformity	0.230949144	0.041333679	-1.001001503	1.512437806	0	Rejected
log.sigma.4.0.mm.3D_glszm_GrayLevelNonUniformityNormalized	-0.117764883	0	-1.001001503	1.001001503	0	Rejected
log.sigma.4.0.mm.3D_glszm_GrayLevelVariance	0.191060349	0	0	1.24602293	0	Rejected
log.sigma.4.0.mm.3D_glszm_HighGrayLevelZoneEmphasis	-0.044091358	0	-1.001001503	1.001001503	0	Rejected
log.sigma.4.0.mm.3D_glszm_LargeAreaEmphasis	2.124163399	2.118819629	1.188265332	3.407362962	0.101010101	Rejected
log.sigma.4.0.mm.3D_glszm_LargeAreaHighGrayLevelEmphasis	2.561047179	2.604790737	1.177601033	3.604201761	0.363636364	Tentative
log.sigma.4.0.mm.3D_glszm_LargeAreaLowGrayLevelEmphasis	0.517355304	1.001001503	-1.001001503	2.163060164	0	Rejected
log.sigma.4.0.mm.3D_glszm_LowGrayLevelZoneEmphasis	0.512183852	0.519822887	-1.001001503	1.736545537	0	Rejected
log.sigma.4.0.mm.3D_glszm_SizeZoneNonUniformity	-0.078006418	0	-1.326109108	1.001001503	0	Rejected
log.sigma.4.0.mm.3D_glszm_SizeZoneNonUniformityNormalized	-0.048667717	0	-1.001001503	1.34611065	0	Rejected
log.sigma.4.0.mm.3D_glszm_SmallAreaEmphasis	0.302140471	0	-1.001001503	1.33507444	0	Rejected
log.sigma.4.0.mm.3D_glszm_SmallAreaHighGrayLevelEmphasis	0.277232055	0.656487733	-1.694623144	1.266939792	0	Rejected
log.sigma.4.0.mm.3D_glszm_SmallAreaLowGrayLevelEmphasis	0.425609284	0.023698588	-1.001001503	1.416867453	0	Rejected
log.sigma.4.0.mm.3D_glszm_ZoneEntropy	1.137946942	1.298274442	-1.331568608	2.085310494	0.01010101	Rejected
log.sigma.4.0.mm.3D_glszm_ZonePercentage	0.275170246	0	-1.001001503	1.416968261	0	Rejected
log.sigma.4.0.mm.3D_glszm_ZoneVariance	1.980182952	1.954031702	1.05377096	3.196707532	0.04040404	Rejected
log.sigma.4.0.mm.3D_gldm_DependenceEntropy	0.190820216	0	-1.34406228	1.416961069	0	Rejected
log.sigma.4.0.mm.3D_gldm_DependenceNonUniformity	1.411979221	1.369854982	0	2.351797297	0.02020202	Rejected
log.sigma.4.0.mm.3D_gldm_DependenceNonUniformityNormalized	2.710880997	2.696219715	1.19667926	4.169777078	0.484848485	Tentative
log.sigma.4.0.mm.3D_gldm_DependenceVariance	3.894376279	3.99606468	1.995987492	5.544497516	0.868686869	Confirmed
log.sigma.4.0.mm.3D_gldm_GrayLevelNonUniformity	1.107201912	1.001001503	0	1.760733407	0	Rejected
log.sigma.4.0.mm.3D_gldm_GrayLevelVariance	0.058882441	0	-1.001001503	1.001001503	0	Rejected
log.sigma.4.0.mm.3D_gldm_HighGrayLevelEmphasis	-0.032795214	0	-1.339994104	1.416964607	0	Rejected
log.sigma.4.0.mm.3D_gldm_LargeDependenceEmphasis	2.372910508	2.357438511	1.413761005	3.514595393	0.242424242	Rejected
log.sigma.4.0.mm.3D_gldm_LargeDependenceHighGrayLevelEmphasis	0.178559212	0	-1.001001503	1.001001503	0	Rejected
log.sigma.4.0.mm.3D_gldm_LargeDependenceLowGrayLevelEmphasis	-0.429228045	-1.001001503	-1.67598305	1.001001503	0	Rejected
log.sigma.4.0.mm.3D_gldm_LowGrayLevelEmphasis	-0.048880088	0	-1.357938301	1.417029262	0	Rejected
log.sigma.4.0.mm.3D_gldm_SmallDependenceEmphasis	0.351482247	0	-1.001001503	1.417050503	0	Rejected
log.sigma.4.0.mm.3D_gldm_SmallDependenceHighGrayLevelEmphasis	0.316375012	0.72332752	-1.256694015	1.416949696	0	Rejected
log.sigma.4.0.mm.3D_gldm_SmallDependenceLowGrayLevelEmphasis	-0.265142858	-0.024569199	-1.641829041	1.18653127	0	Rejected
log.sigma.5.0.mm.3D_firstorder_10Percentile	0.954168877	1.061478719	-1.001001503	1.681371245	0	Rejected
log.sigma.5.0.mm.3D_firstorder_90Percentile	0.061534949	0	-1.371753563	1.416846189	0	Rejected
log.sigma.5.0.mm.3D_firstorder_Energy	5.374368505	5.401788202	3.043975851	6.751498629	1	Confirmed
log.sigma.5.0.mm.3D_firstorder_Entropy	0.353294648	0	-1.001001503	1.001001503	0	Rejected
log.sigma.5.0.mm.3D_firstorder_InterquartileRange	0.387219561	0	-1.412950085	1.445487977	0	Rejected
log.sigma.5.0.mm.3D_firstorder_Kurtosis	0.184363433	0	-1.001001503	1.334083432	0	Rejected
log.sigma.5.0.mm.3D_firstorder_Maximum	-0.162167177	0	-1.416714436	1.001001503	0	Rejected
log.sigma.5.0.mm.3D_firstorder_MeanAbsoluteDeviation	0.143532601	0	-1.416683202	1.001001503	0	Rejected
log.sigma.5.0.mm.3D_firstorder_Mean	4.56124609	4.618663699	2.955270819	5.900554349	0.96969697	Confirmed
log.sigma.5.0.mm.3D_firstorder_Median	4.153147073	4.206908212	2.485769902	5.250063317	0.898989899	Confirmed
log.sigma.5.0.mm.3D_firstorder_Minimum	0.2790064	0	-1.001001503	1.385560654	0	Rejected
log.sigma.5.0.mm.3D_firstorder_Range	0.016515062	0	-1.001001503	1.282617157	0	Rejected
log.sigma.5.0.mm.3D_firstorder_RobustMeanAbsoluteDeviation	0.470261431	1.001001503	-1.001001503	1.417041806	0	Rejected
log.sigma.5.0.mm.3D_firstorder_RootMeanSquared	3.855611391	3.903122309	2.482856401	5.201628516	0.868686869	Confirmed
log.sigma.5.0.mm.3D_firstorder_Skewness	-0.058882441	0	-1.001001503	1.001001503	0	Rejected
log.sigma.5.0.mm.3D_firstorder_TotalEnergy	5.356157288	5.420308738	3.477868022	7.165579147	0.98989899	Confirmed
log.sigma.5.0.mm.3D_firstorder_Uniformity	0.471605855	1.001001503	-1.001001503	1.721943254	0	Rejected
log.sigma.5.0.mm.3D_firstorder_Variance	0.114667394	0	-1.001001503	1.40652523	0	Rejected
log.sigma.5.0.mm.3D_glcm_Autocorrelation	0.045164804	0	-1.040756299	1.001001503	0	Rejected
log.sigma.5.0.mm.3D_glcm_JointAverage	0.254968735	0	-0.670539021	1.001001503	0	Rejected
log.sigma.5.0.mm.3D_glcm_ClusterProminence	0.059325261	0	-1.001001503	1.001001503	0	Rejected
log.sigma.5.0.mm.3D_glcm_ClusterShade	0.293838753	0	-1.001001503	1.296167889	0	Rejected
log.sigma.5.0.mm.3D_glcm_ClusterTendency	0.279848363	0	-1.416714436	1.169129102	0	Rejected
log.sigma.5.0.mm.3D_glcm_Contrast	0.154705583	0	-1.001001503	1.001001503	0	Rejected
log.sigma.5.0.mm.3D_glcm_Correlation	0.258348837	0	-1.001001503	1.001001503	0	Rejected
log.sigma.5.0.mm.3D_glcm_DifferenceAverage	0.235878702	0	-1.001001503	1.347988479	0	Rejected
log.sigma.5.0.mm.3D_glcm_DifferenceEntropy	0.356133862	0	0	1.35719851	0	Rejected
log.sigma.5.0.mm.3D_glcm_DifferenceVariance	0.038751002	0	-1.001001503	1.40396711	0	Rejected
log.sigma.5.0.mm.3D_glcm_JointEnergy	0.446324473	0.573752058	-1.001001503	1.415230281	0	Rejected
log.sigma.5.0.mm.3D_glcm_JointEntropy	0.176647324	0	-1.001001503	1.001001503	0	Rejected
log.sigma.5.0.mm.3D_glcm_Imc1	0.096631668	0	-1.415440167	1.212505685	0	Rejected
log.sigma.5.0.mm.3D_glcm_Imc2	-0.058882441	0	-1.001001503	1.001001503	0	Rejected
log.sigma.5.0.mm.3D_glcm_Idm	1.045208711	1.073229974	-0.122219262	2.14096863	0.01010101	Rejected
log.sigma.5.0.mm.3D_glcm_Idmn	0.268881232	0	-1.354383193	1.271048454	0	Rejected
log.sigma.5.0.mm.3D_glcm_Id	0.777967376	1.001001503	-1.001001503	1.934551142	0	Rejected
log.sigma.5.0.mm.3D_glcm_Idn	0.230499496	0	-1.001001503	1.395139073	0	Rejected
log.sigma.5.0.mm.3D_glcm_InverseVariance	0.912775522	1.147114271	-1.001001503	1.835673789	0	Rejected
log.sigma.5.0.mm.3D_glcm_MaximumProbability	0.732696159	1.001001503	-1.001001503	1.722153543	0	Rejected
log.sigma.5.0.mm.3D_glcm_SumEntropy	0.279164847	0	-1.001001503	1.393962741	0	Rejected
log.sigma.5.0.mm.3D_glcm_SumSquares	0.181484549	0	-1.001001503	1.08323433	0	Rejected
log.sigma.5.0.mm.3D_glrlm_GrayLevelNonUniformity	0.810766635	1.001001503	-1.001001503	1.741062268	0	Rejected
log.sigma.5.0.mm.3D_glrlm_GrayLevelNonUniformityNormalized	0.24442518	0	-1.404088069	1.001001503	0	Rejected
log.sigma.5.0.mm.3D_glrlm_GrayLevelVariance	0.105791917	0	-1.417029262	1.001001503	0	Rejected
log.sigma.5.0.mm.3D_glrlm_HighGrayLevelRunEmphasis	0.200447613	0	-1.001001503	1.405606424	0	Rejected
log.sigma.5.0.mm.3D_glrlm_LongRunEmphasis	1.296223028	1.36816127	-1.164053213	2.299144219	0.01010101	Rejected
log.sigma.5.0.mm.3D_glrlm_LongRunHighGrayLevelEmphasis	0.306856198	0	0	1.212549358	0	Rejected
log.sigma.5.0.mm.3D_glrlm_LongRunLowGrayLevelEmphasis	0.324781148	0	-1.001001503	1.41669934	0	Rejected
log.sigma.5.0.mm.3D_glrlm_LowGrayLevelRunEmphasis	-0.176647324	0	-1.001001503	1.001001503	0	Rejected
log.sigma.5.0.mm.3D_glrlm_RunEntropy	-0.0000000000000000131	0	-1.001001503	1.001001503	0	Rejected
log.sigma.5.0.mm.3D_glrlm_RunLengthNonUniformity	3.156630412	3.212511614	1.001001503	4.611113692	0.686868687	Tentative
log.sigma.5.0.mm.3D_glrlm_RunLengthNonUniformityNormalized	1.049729164	1.2856068	-1.001001503	1.854937851	0	Rejected
log.sigma.5.0.mm.3D_glrlm_RunPercentage	1.553715973	1.599138964	0	2.540532928	0.03030303	Rejected
log.sigma.5.0.mm.3D_glrlm_RunVariance	1.535413567	1.61724392	0.664145293	2.312983529	0.01010101	Rejected
log.sigma.5.0.mm.3D_glrlm_ShortRunEmphasis	0.880689785	1.001001503	-1.001001503	2.066302973	0	Rejected
log.sigma.5.0.mm.3D_glrlm_ShortRunHighGrayLevelEmphasis	0.235529765	0	0	1.001001503	0	Rejected
log.sigma.5.0.mm.3D_glrlm_ShortRunLowGrayLevelEmphasis	0.136342233	0	-1.001001503	1.001001503	0	Rejected
log.sigma.5.0.mm.3D_glszm_GrayLevelNonUniformity	0.630601593	1.001001503	-1.001001503	1.846108287	0	Rejected
log.sigma.5.0.mm.3D_glszm_GrayLevelNonUniformityNormalized	0.309711675	0	-1.001001503	1.26109246	0	Rejected
log.sigma.5.0.mm.3D_glszm_GrayLevelVariance	0.359828658	0	-1.001001503	1.203547224	0	Rejected
log.sigma.5.0.mm.3D_glszm_HighGrayLevelZoneEmphasis	-0.069575297	0	-1.357063236	1.001001503	0	Rejected
log.sigma.5.0.mm.3D_glszm_LargeAreaEmphasis	1.114106809	1.162503115	0	1.623861885	0	Rejected
log.sigma.5.0.mm.3D_glszm_LargeAreaHighGrayLevelEmphasis	1.19067448	1.285248776	0	1.942361148	0	Rejected
log.sigma.5.0.mm.3D_glszm_LargeAreaLowGrayLevelEmphasis	0.307622771	0	-1.001001503	1.417050503	0	Rejected
log.sigma.5.0.mm.3D_glszm_LowGrayLevelZoneEmphasis	0.034728111	0	-1.001001503	1.001001503	0	Rejected
log.sigma.5.0.mm.3D_glszm_SizeZoneNonUniformity	0.124001144	0	-1.40145489	1.001001503	0	Rejected
log.sigma.5.0.mm.3D_glszm_SizeZoneNonUniformityNormalized	0.25240728	0	-1.001001503	1.001001503	0	Rejected
log.sigma.5.0.mm.3D_glszm_SmallAreaEmphasis	0.205270154	0	-1.001001503	1.3762299	0	Rejected
log.sigma.5.0.mm.3D_glszm_SmallAreaHighGrayLevelEmphasis	0.153759055	0	-1.001001503	1.001001503	0	Rejected
log.sigma.5.0.mm.3D_glszm_SmallAreaLowGrayLevelEmphasis	0.176647324	0	0	1.001001503	0	Rejected
log.sigma.5.0.mm.3D_glszm_ZoneEntropy	-0.03764924	0	-1.278924342	1.001001503	0	Rejected
log.sigma.5.0.mm.3D_glszm_ZonePercentage	0.503038872	0.87839096	-1.001001503	1.667260842	0	Rejected
log.sigma.5.0.mm.3D_glszm_ZoneVariance	1.231243489	1.330655205	0	1.860069751	0	Rejected
log.sigma.5.0.mm.3D_gldm_DependenceEntropy	-0.117764883	0	-1.001001503	1.001001503	0	Rejected
log.sigma.5.0.mm.3D_gldm_DependenceNonUniformity	1.368728678	1.416493257	0.756960536	1.81628406	0	Rejected
log.sigma.5.0.mm.3D_gldm_DependenceNonUniformityNormalized	1.163706942	1.315334104	0	1.943072143	0	Rejected
log.sigma.5.0.mm.3D_gldm_DependenceVariance	1.160344294	1.008767804	0.514064717	1.917388029	0	Rejected
log.sigma.5.0.mm.3D_gldm_GrayLevelNonUniformity	0.756611056	1.001001503	-1.001001503	1.634708558	0	Rejected
log.sigma.5.0.mm.3D_gldm_GrayLevelVariance	0.225039793	0	-1.001001503	1.254009779	0	Rejected
log.sigma.5.0.mm.3D_gldm_HighGrayLevelEmphasis	0.176647324	0	-1.001001503	1.001001503	0	Rejected
log.sigma.5.0.mm.3D_gldm_LargeDependenceEmphasis	1.32794395	1.364135497	-0.374938993	2.398912282	0.02020202	Rejected
log.sigma.5.0.mm.3D_gldm_LargeDependenceHighGrayLevelEmphasis	0.353620097	0	-1.001001503	1.405602348	0	Rejected
log.sigma.5.0.mm.3D_gldm_LargeDependenceLowGrayLevelEmphasis	0.500150009	1.001001503	-1.178886041	1.417050503	0	Rejected
log.sigma.5.0.mm.3D_gldm_LowGrayLevelEmphasis	0.024405045	0	-1.001001503	1.415887275	0	Rejected
log.sigma.5.0.mm.3D_gldm_SmallDependenceEmphasis	0.064701468	0	-1.363497968	1.338805363	0	Rejected
log.sigma.5.0.mm.3D_gldm_SmallDependenceHighGrayLevelEmphasis	0.340917296	0	-1.001001503	1.364185389	0	Rejected
log.sigma.5.0.mm.3D_gldm_SmallDependenceLowGrayLevelEmphasis	0.058882441	0	-1.001001503	1.001001503	0	Rejected
wavelet.LLH_firstorder_10Percentile	0.323246826	0	-1.001001503	1.417050503	0	Rejected
wavelet.LLH_firstorder_90Percentile	0.469307428	0	0	1.001001503	0	Rejected
wavelet.LLH_firstorder_Energy	2.740411637	2.829947169	1.076670621	4.450659472	0.464646465	Tentative
wavelet.LLH_firstorder_Entropy	0.890622713	1.001001503	0	1.747888829	0	Rejected
wavelet.LLH_firstorder_InterquartileRange	1.430601425	1.50080956	0	2.51372465	0.01010101	Rejected
wavelet.LLH_firstorder_Kurtosis	0.342711099	0	-1.001001503	1.416962688	0	Rejected
wavelet.LLH_firstorder_Maximum	-0.068027852	0	-1.001001503	1.001001503	0	Rejected
wavelet.LLH_firstorder_MeanAbsoluteDeviation	0.705516335	1.001001503	-1.001001503	1.7582705	0	Rejected
wavelet.LLH_firstorder_Mean	0.295897199	0	-1.001001503	1.412231379	0	Rejected
wavelet.LLH_firstorder_Median	0.587489518	1.001001503	-1.001001503	1.737669841	0	Rejected
wavelet.LLH_firstorder_Minimum	0.282580511	0	0	1.001001503	0	Rejected
wavelet.LLH_firstorder_Range	0.109209434	0	-1.001001503	1.001001503	0	Rejected
wavelet.LLH_firstorder_RobustMeanAbsoluteDeviation	1.068337711	1.001001503	-0.61522471	1.971349291	0	Rejected
wavelet.LLH_firstorder_RootMeanSquared	0.163109372	0	-1.001001503	1.001001503	0	Rejected
wavelet.LLH_firstorder_Skewness	-0.05573699	0	-1.001001503	1.001001503	0	Rejected
wavelet.LLH_firstorder_TotalEnergy	2.732332985	2.700790288	0.838060558	4.23486049	0.464646465	Tentative
wavelet.LLH_firstorder_Uniformity	1.296410112	1.346869062	0.363004835	1.961906159	0	Rejected
wavelet.LLH_firstorder_Variance	0.25918478	0	-1.001001503	1.403136745	0	Rejected
wavelet.LLH_glcm_Autocorrelation	0.176647324	0	-1.001001503	1.001001503	0	Rejected
wavelet.LLH_glcm_JointAverage	-0.067410633	0	-1.145980765	1.001001503	0	Rejected
wavelet.LLH_glcm_ClusterProminence	0.170302939	0	-1.001001503	1.894148457	0	Rejected
wavelet.LLH_glcm_ClusterShade	0.058882441	0	-1.001001503	1.001001503	0	Rejected
wavelet.LLH_glcm_ClusterTendency	0.220462946	0	-1.001001503	1.745867083	0	Rejected
wavelet.LLH_glcm_Contrast	-0.052788077	0	-1.001001503	1.104605703	0	Rejected
wavelet.LLH_glcm_Correlation	0.246691255	0	-1.001001503	1.416054752	0	Rejected
wavelet.LLH_glcm_DifferenceAverage	0.271873668	0	-1.264738336	1.001001503	0	Rejected
wavelet.LLH_glcm_DifferenceEntropy	0.268434898	0	-1.001001503	1.407441036	0	Rejected
wavelet.LLH_glcm_DifferenceVariance	0.058882441	0	0	1.001001503	0	Rejected
wavelet.LLH_glcm_JointEnergy	1.336465384	1.420100777	-1.001001503	2.282517929	0	Rejected
wavelet.LLH_glcm_JointEntropy	0.43356948	0	-1.001001503	1.691938092	0	Rejected
wavelet.LLH_glcm_Imc1	1.154888708	1.320560643	-0.057175916	1.714095853	0	Rejected
wavelet.LLH_glcm_Imc2	-0.022845886	0	-1.001001503	1.001001503	0	Rejected
wavelet.LLH_glcm_Idm	1.452788997	1.415958547	-1.001001503	2.239399987	0.02020202	Rejected
wavelet.LLH_glcm_Idmn	0.058882441	0	0	1.001001503	0	Rejected
wavelet.LLH_glcm_Id	1.049794055	1.320269477	-1.001001503	1.88344751	0	Rejected
wavelet.LLH_glcm_Idn	0.422592043	1.001001503	-1.415736351	1.524626682	0	Rejected
wavelet.LLH_glcm_InverseVariance	0.26437058	0	-1.001001503	1.400454256	0	Rejected
wavelet.LLH_glcm_MaximumProbability	2.830770886	2.815461958	0.701429388	4.115066807	0.555555556	Tentative
wavelet.LLH_glcm_SumEntropy	0.567977915	1.001001503	-0.336046496	1.335918977	0	Rejected
wavelet.LLH_glcm_SumSquares	0.288070136	0	-1.001001503	1.256112365	0	Rejected
wavelet.LLH_glrlm_GrayLevelNonUniformity	2.293041544	2.31419418	1.001001503	3.768093519	0.202020202	Rejected
wavelet.LLH_glrlm_GrayLevelNonUniformityNormalized	0.793020353	1.001001503	-1.001001503	1.756165353	0	Rejected
wavelet.LLH_glrlm_GrayLevelVariance	0.2368786	0	0	1.001001503	0	Rejected
wavelet.LLH_glrlm_HighGrayLevelRunEmphasis	0.176369558	0	-1.001001503	1.250342598	0	Rejected
wavelet.LLH_glrlm_LongRunEmphasis	1.697931158	1.840354252	0.411680019	2.420547007	0.01010101	Rejected
wavelet.LLH_glrlm_LongRunHighGrayLevelEmphasis	-0.201118865	0	-1.417017707	1.001001503	0	Rejected
wavelet.LLH_glrlm_LongRunLowGrayLevelEmphasis	0.182305655	0	-1.001001503	1.001001503	0	Rejected
wavelet.LLH_glrlm_LowGrayLevelRunEmphasis	0.075446551	0	-1.352120308	1.001001503	0	Rejected
wavelet.LLH_glrlm_RunEntropy	0.117764883	0	-1.001001503	1.001001503	0	Rejected
wavelet.LLH_glrlm_RunLengthNonUniformity	0.114804197	0	-1.001001503	1.542030646	0	Rejected
wavelet.LLH_glrlm_RunLengthNonUniformityNormalized	2.195765918	2.302275473	0	3.157839405	0.181818182	Rejected
wavelet.LLH_glrlm_RunPercentage	1.958029387	2.054910477	-1.001001503	3.07426478	0.101010101	Rejected
wavelet.LLH_glrlm_RunVariance	2.368994931	2.537233772	0.996045065	3.601263658	0.353535354	Tentative
wavelet.LLH_glrlm_ShortRunEmphasis	1.95252417	1.937226194	0.848325061	2.841015231	0.050505051	Rejected
wavelet.LLH_glrlm_ShortRunHighGrayLevelEmphasis	0.135233939	0	-1.001001503	1.16875396	0	Rejected
wavelet.LLH_glrlm_ShortRunLowGrayLevelEmphasis	0.117764883	0	-1.001001503	1.001001503	0	Rejected
wavelet.LLH_glszm_GrayLevelNonUniformity	0.681078509	1.001001503	-1.001001503	1.41158444	0	Rejected
wavelet.LLH_glszm_GrayLevelNonUniformityNormalized	0.464101226	0.330832812	-1.001001503	1.753357489	0	Rejected
wavelet.LLH_glszm_GrayLevelVariance	0.522035637	1.001001503	-1.001001503	1.13019438	0	Rejected
wavelet.LLH_glszm_HighGrayLevelZoneEmphasis	0.117764883	0	-1.001001503	1.001001503	0	Rejected
wavelet.LLH_glszm_LargeAreaEmphasis	1.374400809	1.450170163	-0.600906187	2.230786607	0.01010101	Rejected
wavelet.LLH_glszm_LargeAreaHighGrayLevelEmphasis	0.148445898	0	-1.001001503	1.28127796	0	Rejected
wavelet.LLH_glszm_LargeAreaLowGrayLevelEmphasis	0.73407869	1.001001503	0	1.414301375	0	Rejected
wavelet.LLH_glszm_LowGrayLevelZoneEmphasis	-0.026311945	0	-1.001001503	1.001001503	0	Rejected
wavelet.LLH_glszm_SizeZoneNonUniformity	0.176647324	0	0	1.001001503	0	Rejected
wavelet.LLH_glszm_SizeZoneNonUniformityNormalized	0.385564132	0	0	1.001001503	0	Rejected
wavelet.LLH_glszm_SmallAreaEmphasis	0.365851349	0	-1.001001503	1.214465419	0	Rejected
wavelet.LLH_glszm_SmallAreaHighGrayLevelEmphasis	0.176647324	0	0	1.001001503	0	Rejected
wavelet.LLH_glszm_SmallAreaLowGrayLevelEmphasis	0.02356914	0	-1.001001503	1.001001503	0	Rejected
wavelet.LLH_glszm_ZoneEntropy	0.470715487	0.880043083	-1.001001503	1.707309843	0	Rejected
wavelet.LLH_glszm_ZonePercentage	0.42675863	0	-1.001001503	1.191154505	0	Rejected
wavelet.LLH_glszm_ZoneVariance	1.365926041	1.415674915	0	1.983599408	0	Rejected
wavelet.LLH_gldm_DependenceEntropy	-0.151346912	0	-1.227632842	0.656738344	0	Rejected
wavelet.LLH_gldm_DependenceNonUniformity	0.849729748	1.001001503	0	1.679595571	0	Rejected
wavelet.LLH_gldm_DependenceNonUniformityNormalized	3.131876082	3.07173225	1.80246034	4.417246317	0.646464646	Tentative
wavelet.LLH_gldm_DependenceVariance	3.304318701	3.294115142	2.020547213	4.569934222	0.737373737	Confirmed
wavelet.LLH_gldm_GrayLevelNonUniformity	2.644428583	2.68686496	0.819443051	4.345288262	0.444444444	Tentative
wavelet.LLH_gldm_GrayLevelVariance	0.281226474	0	0	1.001001503	0	Rejected
wavelet.LLH_gldm_HighGrayLevelEmphasis	0.39247405	0	-1.001001503	1.351382991	0	Rejected
wavelet.LLH_gldm_LargeDependenceEmphasis	2.952288077	3.002622394	1.208940391	4.032417661	0.595959596	Tentative
wavelet.LLH_gldm_LargeDependenceHighGrayLevelEmphasis	-0.235529765	0	-1.001001503	1.001001503	0	Rejected
wavelet.LLH_gldm_LargeDependenceLowGrayLevelEmphasis	0.314606526	0	-1.001001503	1.402148467	0	Rejected
wavelet.LLH_gldm_LowGrayLevelEmphasis	-0.117764883	0	-1.001001503	1.001001503	0	Rejected
wavelet.LLH_gldm_SmallDependenceEmphasis	0.582390538	0.744627689	0	1.831100408	0	Rejected
wavelet.LLH_gldm_SmallDependenceHighGrayLevelEmphasis	0.230308902	0	-1.414248197	1.325493529	0	Rejected
wavelet.LLH_gldm_SmallDependenceLowGrayLevelEmphasis	0	0	-1.001001503	1.001001503	0	Rejected
wavelet.LHL_firstorder_10Percentile	0.353674934	0	-1.001001503	1.367380511	0	Rejected
wavelet.LHL_firstorder_90Percentile	1.409717267	1.587766647	0	2.921887735	0.02020202	Rejected
wavelet.LHL_firstorder_Energy	2.792131621	2.794732937	1.001001503	4.329205137	0.464646465	Tentative
wavelet.LHL_firstorder_Entropy	0.93759819	1.108580143	0	1.871014032	0	Rejected
wavelet.LHL_firstorder_InterquartileRange	1.927851666	1.931957023	0.041333679	2.910887638	0.070707071	Rejected
wavelet.LHL_firstorder_Kurtosis	0.505603022	1.001001503	-1.189326429	1.417050503	0	Rejected
wavelet.LHL_firstorder_Maximum	0.141991846	0	-1.001001503	1.412859872	0	Rejected
wavelet.LHL_firstorder_MeanAbsoluteDeviation	0.974249694	1.001001503	0	1.65317013	0	Rejected
wavelet.LHL_firstorder_Mean	0.050759321	0	-1.001001503	1.339584055	0	Rejected
wavelet.LHL_firstorder_Median	0.14557705	0	0	1.05022577	0	Rejected
wavelet.LHL_firstorder_Minimum	0.42843648	0	0	1.277411141	0	Rejected
wavelet.LHL_firstorder_Range	0.317582532	0	-1.001001503	1.394897036	0	Rejected
wavelet.LHL_firstorder_RobustMeanAbsoluteDeviation	1.305823068	1.584556721	-1.001001503	2.439584298	0	Rejected
wavelet.LHL_firstorder_RootMeanSquared	-0.079332367	0	-1.001001503	1.256352771	0	Rejected
wavelet.LHL_firstorder_Skewness	0.030847881	0	-1.001001503	1.417027797	0	Rejected
wavelet.LHL_firstorder_TotalEnergy	2.7838149	2.80802995	1.420536319	3.989590703	0.484848485	Tentative
wavelet.LHL_firstorder_Uniformity	1.639616801	1.670960164	0	2.794575539	0.04040404	Rejected
wavelet.LHL_firstorder_Variance	1.069398665	1.050835202	0	1.72865362	0	Rejected
wavelet.LHL_glcm_Autocorrelation	0.277264791	0	-1.001001503	1.717299311	0	Rejected
wavelet.LHL_glcm_JointAverage	0.585441889	1.001001503	-1.001001503	1.781034769	0	Rejected
wavelet.LHL_glcm_ClusterProminence	0.413345047	0.007813216	-1.001001503	1.416968261	0	Rejected
wavelet.LHL_glcm_ClusterShade	-0.031565886	0	-1.395693278	1.391005192	0	Rejected
wavelet.LHL_glcm_ClusterTendency	0.741587183	1.001001503	-1.001001503	1.82544372	0	Rejected
wavelet.LHL_glcm_Contrast	0.984021761	1.061788557	0	1.976936235	0.01010101	Rejected
wavelet.LHL_glcm_Correlation	0.68616656	1.001001503	-1.001001503	1.880577151	0	Rejected
wavelet.LHL_glcm_DifferenceAverage	1.039989494	1.296412572	-0.35167807	1.584597071	0	Rejected
wavelet.LHL_glcm_DifferenceEntropy	0.738131152	1.001001503	-1.001001503	1.737010603	0	Rejected
wavelet.LHL_glcm_DifferenceVariance	0.350727396	0	-1.001001503	1.34406228	0	Rejected
wavelet.LHL_glcm_JointEnergy	1.694123029	1.606423096	0	2.634602419	0.02020202	Rejected
wavelet.LHL_glcm_JointEntropy	0.48724851	1.001001503	-1.001001503	1.589255903	0	Rejected
wavelet.LHL_glcm_Imc1	1.106080839	1.264788029	-0.33171556	1.897904745	0	Rejected
wavelet.LHL_glcm_Imc2	0.34140071	0	-1.001001503	1.414706712	0	Rejected
wavelet.LHL_glcm_Idm	2.529829776	2.595389225	0	3.799080019	0.363636364	Tentative
wavelet.LHL_glcm_Idmn	2.20391639	2.122868783	0.774868641	4.204930814	0.111111111	Rejected
wavelet.LHL_glcm_Id	2.745868657	2.813541154	1.001001503	4.03837107	0.484848485	Tentative
wavelet.LHL_glcm_Idn	2.155761965	2.312523007	-0.281635403	3.642299181	0.202020202	Rejected
wavelet.LHL_glcm_InverseVariance	1.099114297	1.243364453	0	1.5233046	0	Rejected
wavelet.LHL_glcm_MaximumProbability	3.771001997	3.865108876	1.843560021	5.214003639	0.848484848	Confirmed
wavelet.LHL_glcm_SumEntropy	1.078497045	1.001001503	0	1.813601971	0	Rejected
wavelet.LHL_glcm_SumSquares	0.799568817	1.001001503	-1.001001503	1.70290414	0	Rejected
wavelet.LHL_glrlm_GrayLevelNonUniformity	3.47005215	3.524292717	1.469650768	4.974386549	0.757575758	Confirmed
wavelet.LHL_glrlm_GrayLevelNonUniformityNormalized	1.328270326	1.394930188	0	2.015092653	0	Rejected
wavelet.LHL_glrlm_GrayLevelVariance	1.068228336	1.001001503	0	1.982315711	0.01010101	Rejected
wavelet.LHL_glrlm_HighGrayLevelRunEmphasis	0.748005365	1.001001503	0	1.567874881	0	Rejected
wavelet.LHL_glrlm_LongRunEmphasis	3.386158002	3.445768639	1.280145621	4.977177779	0.777777778	Confirmed
wavelet.LHL_glrlm_LongRunHighGrayLevelEmphasis	0.319137669	0	0	1.26914638	0	Rejected
wavelet.LHL_glrlm_LongRunLowGrayLevelEmphasis	0.853700132	1.001001503	-1.415549136	1.846553438	0	Rejected
wavelet.LHL_glrlm_LowGrayLevelRunEmphasis	0.259591806	0	-1.001001503	1.410056191	0	Rejected
wavelet.LHL_glrlm_RunEntropy	0.467486293	0.525743893	-1.001001503	1.415514075	0	Rejected
wavelet.LHL_glrlm_RunLengthNonUniformity	0.213357864	0	-1.001001503	1.001001503	0	Rejected
wavelet.LHL_glrlm_RunLengthNonUniformityNormalized	2.895875285	2.894013462	0.644590414	4.138094758	0.494949495	Tentative
wavelet.LHL_glrlm_RunPercentage	3.15827211	3.206106791	1.477377995	4.777346733	0.676767677	Tentative
wavelet.LHL_glrlm_RunVariance	3.718928637	3.768481626	2.225124862	4.797327033	0.838383838	Confirmed
wavelet.LHL_glrlm_ShortRunEmphasis	2.980500274	3.058736146	0.835227291	4.410957403	0.555555556	Tentative
wavelet.LHL_glrlm_ShortRunHighGrayLevelEmphasis	0.569955554	1.001001503	-1.001001503	1.669723897	0	Rejected
wavelet.LHL_glrlm_ShortRunLowGrayLevelEmphasis	0.142537895	0	-1.001001503	1.53361704	0	Rejected
wavelet.LHL_glszm_GrayLevelNonUniformity	0.976150231	1.078297214	0	1.765058335	0	Rejected
wavelet.LHL_glszm_GrayLevelNonUniformityNormalized	0.561072941	1.001001503	-1.001001503	1.314350764	0	Rejected
wavelet.LHL_glszm_GrayLevelVariance	0.294412207	0	-1.001001503	1.001001503	0	Rejected
wavelet.LHL_glszm_HighGrayLevelZoneEmphasis	0.83317543	1.001001503	-1.001001503	1.869239345	0	Rejected
wavelet.LHL_glszm_LargeAreaEmphasis	3.720078088	3.787284959	2.010932647	4.773997308	0.828282828	Confirmed
wavelet.LHL_glszm_LargeAreaHighGrayLevelEmphasis	3.286953897	3.454113711	1.340444134	4.693275613	0.727272727	Confirmed
wavelet.LHL_glszm_LargeAreaLowGrayLevelEmphasis	1.395059726	1.403039926	0	2.138386783	0	Rejected
wavelet.LHL_glszm_LowGrayLevelZoneEmphasis	0.775847459	1.001001503	-0.079325616	1.664762427	0	Rejected
wavelet.LHL_glszm_SizeZoneNonUniformity	0.786829229	1.001001503	0	1.952570991	0	Rejected
wavelet.LHL_glszm_SizeZoneNonUniformityNormalized	0.557409079	0	0	1.687866277	0	Rejected
wavelet.LHL_glszm_SmallAreaEmphasis	0.459843843	0	0	1.348031796	0	Rejected
wavelet.LHL_glszm_SmallAreaHighGrayLevelEmphasis	0.486546772	0	-1.001001503	1.577153845	0	Rejected
wavelet.LHL_glszm_SmallAreaLowGrayLevelEmphasis	0.796997966	1.001001503	-0.905977718	1.762376738	0	Rejected
wavelet.LHL_glszm_ZoneEntropy	0.10927637	0	-1.001001503	1.001001503	0	Rejected
wavelet.LHL_glszm_ZonePercentage	1.103871871	1.001001503	0	1.725492071	0	Rejected
wavelet.LHL_glszm_ZoneVariance	3.654160452	3.799604019	1.359012489	5.004866213	0.868686869	Confirmed
wavelet.LHL_gldm_DependenceEntropy	0.058882441	0	-1.001001503	1.001001503	0	Rejected
wavelet.LHL_gldm_DependenceNonUniformity	0.658683844	1.001001503	-1.001001503	1.691837639	0	Rejected
wavelet.LHL_gldm_DependenceNonUniformityNormalized	2.96101245	2.969530969	1.365849906	4.187059702	0.575757576	Tentative
wavelet.LHL_gldm_DependenceVariance	2.846242309	2.95880561	0.153390468	4.123302163	0.494949495	Tentative
wavelet.LHL_gldm_GrayLevelNonUniformity	3.757640351	3.839826927	2.044612268	4.998250081	0.888888889	Confirmed
wavelet.LHL_gldm_GrayLevelVariance	0.791487932	1.001001503	0	1.611546266	0	Rejected
wavelet.LHL_gldm_HighGrayLevelEmphasis	0.617311308	1.001001503	-0.107294317	1.325400983	0	Rejected
wavelet.LHL_gldm_LargeDependenceEmphasis	3.151005221	3.213210073	1.783576021	4.165333674	0.646464646	Tentative
wavelet.LHL_gldm_LargeDependenceHighGrayLevelEmphasis	-0.318837088	0	-1.416224478	1.001001503	0	Rejected
wavelet.LHL_gldm_LargeDependenceLowGrayLevelEmphasis	0.502385769	0.386665323	0	1.146882238	0	Rejected
wavelet.LHL_gldm_LowGrayLevelEmphasis	0.318874676	0	-1.001001503	1.416863474	0	Rejected
wavelet.LHL_gldm_SmallDependenceEmphasis	1.377088865	1.417050503	0.443470576	1.9307328	0	Rejected
wavelet.LHL_gldm_SmallDependenceHighGrayLevelEmphasis	0.448288837	0	0	1.416707012	0	Rejected
wavelet.LHL_gldm_SmallDependenceLowGrayLevelEmphasis	-0.117764883	0	-1.001001503	1.001001503	0	Rejected
wavelet.LHH_firstorder_10Percentile	1.209526488	1.186491915	-0.004893443	1.814874446	0	Rejected
wavelet.LHH_firstorder_90Percentile	0.77978514	1.24268056	-1.329529884	1.699428098	0	Rejected
wavelet.LHH_firstorder_Energy	1.940270733	2.046446274	0	3.131351096	0.050505051	Rejected
wavelet.LHH_firstorder_Entropy	0.40238227	0.895665904	-1.001001503	1.495455849	0	Rejected
wavelet.LHH_firstorder_InterquartileRange	0.981867342	1.285689812	-1.001001503	1.990698521	0	Rejected
wavelet.LHH_firstorder_Kurtosis	0.693818042	1.079769441	-1.233519053	1.744850525	0	Rejected
wavelet.LHH_firstorder_Maximum	2.724419843	2.9289119	-1.001001503	4.444783789	0.474747475	Tentative
wavelet.LHH_firstorder_MeanAbsoluteDeviation	1.402828374	1.587952514	-1.001001503	2.834404732	0.03030303	Rejected
wavelet.LHH_firstorder_Mean	-0.069647228	0	-1.001001503	1.001001503	0	Rejected
wavelet.LHH_firstorder_Median	0.905817797	1.17770053	-1.001001503	1.794753155	0	Rejected
wavelet.LHH_firstorder_Minimum	-0.079967452	0	-1.001001503	1.001001503	0	Rejected
wavelet.LHH_firstorder_Range	-0.268662618	0	-1.579090966	1.001001503	0	Rejected
wavelet.LHH_firstorder_RobustMeanAbsoluteDeviation	2.606879058	2.88523301	-1.001001503	4.140268538	0.383838384	Tentative
wavelet.LHH_firstorder_RootMeanSquared	-0.024452347	0	-1.416691407	1.001001503	0	Rejected
wavelet.LHH_firstorder_Skewness	0.137750449	0.030789987	-1.412295116	1.41437169	0	Rejected
wavelet.LHH_firstorder_TotalEnergy	2.468794447	2.508797655	1.305484932	3.454880847	0.353535354	Tentative
wavelet.LHH_firstorder_Uniformity	1.303397436	1.395817207	0	1.85858397	0	Rejected
wavelet.LHH_firstorder_Variance	0.537156876	1.001001503	-1.001001503	1.394728507	0	Rejected
wavelet.LHH_glcm_Autocorrelation	-0.043966946	0	-1.001001503	0.978668122	0	Rejected
wavelet.LHH_glcm_JointAverage	-0.216819952	0	-1.347946097	1.001001503	0	Rejected
wavelet.LHH_glcm_ClusterProminence	0.091043107	0	-1.001001503	1.330469167	0	Rejected
wavelet.LHH_glcm_ClusterShade	-0.148550302	0	-1.001001503	1.001001503	0	Rejected
wavelet.LHH_glcm_ClusterTendency	0.52725002	1.001001503	-1.404473579	1.406587951	0	Rejected
wavelet.LHH_glcm_Contrast	0.928101043	1.001001503	-1.001001503	1.92169641	0	Rejected
wavelet.LHH_glcm_Correlation	0.123025067	0	-1.001001503	1.360624179	0	Rejected
wavelet.LHH_glcm_DifferenceAverage	2.536929634	2.652503053	-1.001001503	4.322035389	0.393939394	Tentative
wavelet.LHH_glcm_DifferenceEntropy	0.519692122	0.20470887	-0.160335036	1.64860415	0	Rejected
wavelet.LHH_glcm_DifferenceVariance	0.639420659	0.982984864	-1.001001503	1.283288641	0	Rejected
wavelet.LHH_glcm_JointEnergy	2.617747769	2.830236431	-1.001001503	4.203658485	0.393939394	Tentative
wavelet.LHH_glcm_JointEntropy	0.943193091	1.001001503	-1.001001503	1.676551647	0	Rejected
wavelet.LHH_glcm_Imc1	-0.442251171	-0.379490553	-1.416265513	1.001001503	0	Rejected
wavelet.LHH_glcm_Imc2	-0.317712631	0	-1.001001503	0	0	Rejected
wavelet.LHH_glcm_Idm	1.182515982	1.292237408	0	1.598399339	0	Rejected
wavelet.LHH_glcm_Idmn	-0.265948326	0	-1.891181165	1.001001503	0	Rejected
wavelet.LHH_glcm_Id	1.397586366	1.535506416	-1.001001503	2.61277306	0.01010101	Rejected
wavelet.LHH_glcm_Idn	0.400581654	1.001001503	-1.728352007	1.416875038	0	Rejected
wavelet.LHH_glcm_InverseVariance	1.379407582	1.505258741	0.602293428	2.321639668	0	Rejected
wavelet.LHH_glcm_MaximumProbability	0.81256315	1.171934455	-1.392164792	1.893883447	0	Rejected
wavelet.LHH_glcm_SumEntropy	1.131998059	1.335306277	0	1.833041571	0	Rejected
wavelet.LHH_glcm_SumSquares	0.398624649	0	-0.507191227	1.39636581	0	Rejected
wavelet.LHH_glrlm_GrayLevelNonUniformity	1.815199114	1.930061511	-0.500976788	2.82369779	0.03030303	Rejected
wavelet.LHH_glrlm_GrayLevelNonUniformityNormalized	0.917196934	1.001001503	0	1.665981232	0	Rejected
wavelet.LHH_glrlm_GrayLevelVariance	0.401876456	0	-1.001001503	1.391158317	0	Rejected
wavelet.LHH_glrlm_HighGrayLevelRunEmphasis	0.192775251	0	-1.001001503	1.275176259	0	Rejected
wavelet.LHH_glrlm_LongRunEmphasis	1.081185453	1.23617246	-1.060353639	1.763933634	0	Rejected
wavelet.LHH_glrlm_LongRunHighGrayLevelEmphasis	0.232679854	0	-1.04513801	1.649924316	0	Rejected
wavelet.LHH_glrlm_LongRunLowGrayLevelEmphasis	0.166092021	0	-1.001001503	1.001001503	0	Rejected
wavelet.LHH_glrlm_LowGrayLevelRunEmphasis	0.31772214	0	-1.001001503	1.318080165	0	Rejected
wavelet.LHH_glrlm_RunEntropy	-0.31202295	0	-1.001001503	1.001001503	0	Rejected
wavelet.LHH_glrlm_RunLengthNonUniformity	2.499084742	2.778433133	-0.940804838	4.29401547	0.373737374	Tentative
wavelet.LHH_glrlm_RunLengthNonUniformityNormalized	2.839720643	3.049564113	-1.001001503	4.641121087	0.525252525	Tentative
wavelet.LHH_glrlm_RunPercentage	0.992110702	1.192025363	-1.40421332	1.606044517	0	Rejected
wavelet.LHH_glrlm_RunVariance	3.111612322	3.248248849	0	5.053665263	0.555555556	Tentative
wavelet.LHH_glrlm_ShortRunEmphasis	1.189087425	1.357800088	0	1.953828852	0	Rejected
wavelet.LHH_glrlm_ShortRunHighGrayLevelEmphasis	0.176647324	0	-1.001001503	1.001001503	0	Rejected
wavelet.LHH_glrlm_ShortRunLowGrayLevelEmphasis	0.766452071	1.001001503	-1.413122685	1.416070699	0	Rejected
wavelet.LHH_glszm_GrayLevelNonUniformity	1.545112876	1.630037295	1.001001503	1.966543958	0	Rejected
wavelet.LHH_glszm_GrayLevelNonUniformityNormalized	0.995800703	1.331001197	-1.001001503	2.450592424	0.02020202	Rejected
wavelet.LHH_glszm_GrayLevelVariance	2.724357141	2.928568565	-0.770570816	4.351381695	0.444444444	Tentative
wavelet.LHH_glszm_HighGrayLevelZoneEmphasis	0.087342423	0	-1.001001503	1.001001503	0	Rejected
wavelet.LHH_glszm_LargeAreaEmphasis	2.078835431	2.153123655	-0.215151175	3.447265108	0.151515152	Rejected
wavelet.LHH_glszm_LargeAreaHighGrayLevelEmphasis	0.272573186	0.304335166	-1.001001503	1.326404483	0	Rejected
wavelet.LHH_glszm_LargeAreaLowGrayLevelEmphasis	0.507028532	1.001001503	-1.353516472	1.667555712	0	Rejected
wavelet.LHH_glszm_LowGrayLevelZoneEmphasis	0.0000000000000000131	0	-1.001001503	1.001001503	0	Rejected
wavelet.LHH_glszm_SizeZoneNonUniformity	0.808674445	1.001001503	-1.001001503	1.464379006	0	Rejected
wavelet.LHH_glszm_SizeZoneNonUniformityNormalized	0.452589392	1.001001503	-1.415583012	1.349715699	0	Rejected
wavelet.LHH_glszm_SmallAreaEmphasis	0.204805676	0	-1.001001503	1.708704857	0	Rejected
wavelet.LHH_glszm_SmallAreaHighGrayLevelEmphasis	0.142296154	0	0	1.001001503	0	Rejected
wavelet.LHH_glszm_SmallAreaLowGrayLevelEmphasis	-0.117764883	0	-1.001001503	1.001001503	0	Rejected
wavelet.LHH_glszm_ZoneEntropy	0.739578946	1.01758337	-1.562835241	1.624390945	0	Rejected
wavelet.LHH_glszm_ZonePercentage	0.951741698	1.001001503	-1.001001503	1.703249113	0	Rejected
wavelet.LHH_glszm_ZoneVariance	1.658761203	1.75255464	0	2.790922929	0.03030303	Rejected
wavelet.LHH_gldm_DependenceEntropy	0.010139141	0	-1.684212636	1.351378727	0	Rejected
wavelet.LHH_gldm_DependenceNonUniformity	1.149356881	1.403351674	0	1.718676053	0	Rejected
wavelet.LHH_gldm_DependenceNonUniformityNormalized	-0.241814822	0	-1.107847464	1.001001503	0	Rejected
wavelet.LHH_gldm_DependenceVariance	-0.179042576	0	-1.001001503	0.721420934	0	Rejected
wavelet.LHH_gldm_GrayLevelNonUniformity	4.125093294	4.378813083	1.001001503	6.079059127	0.868686869	Confirmed
wavelet.LHH_gldm_GrayLevelVariance	0.608010168	1.001001503	-1.113533755	1.709530249	0	Rejected
wavelet.LHH_gldm_HighGrayLevelEmphasis	0.204873489	0	-1.001001503	1.396928083	0	Rejected
wavelet.LHH_gldm_LargeDependenceEmphasis	0.932671848	1.32820049	-1.001001503	2.22523271	0	Rejected
wavelet.LHH_gldm_LargeDependenceHighGrayLevelEmphasis	0.370008239	0.467288054	-1.291003451	1.672824316	0	Rejected
wavelet.LHH_gldm_LargeDependenceLowGrayLevelEmphasis	0.36302656	0	-1.001001503	1.410832757	0	Rejected
wavelet.LHH_gldm_LowGrayLevelEmphasis	-0.120602287	0	-1.200136728	1.737175276	0	Rejected
wavelet.LHH_gldm_SmallDependenceEmphasis	1.308795468	1.582951018	-1.001001503	2.728530075	0.02020202	Rejected
wavelet.LHH_gldm_SmallDependenceHighGrayLevelEmphasis	0.192350677	0	-1.001001503	1.608456208	0	Rejected
wavelet.LHH_gldm_SmallDependenceLowGrayLevelEmphasis	0.046465844	0	-1.565027065	1.414860004	0	Rejected
wavelet.HLL_firstorder_10Percentile	0.058882441	0	-1.001001503	1.001001503	0	Rejected
wavelet.HLL_firstorder_90Percentile	3.340104489	3.394908284	1.211809537	5.23253462	0.717171717	Confirmed
wavelet.HLL_firstorder_Energy	2.72272803	2.782163532	0.902860081	4.33413686	0.454545455	Tentative
wavelet.HLL_firstorder_Entropy	0.606843484	0	-0.408410669	1.815195488	0	Rejected
wavelet.HLL_firstorder_InterquartileRange	1.517399058	1.524118878	0.717801996	2.237774506	0.01010101	Rejected
wavelet.HLL_firstorder_Kurtosis	3.075448735	3.207008904	1.001001503	4.502419119	0.555555556	Tentative
wavelet.HLL_firstorder_Maximum	0.117764883	0	-1.001001503	1.001001503	0	Rejected
wavelet.HLL_firstorder_MeanAbsoluteDeviation	0.650124509	0.978913034	-1.001001503	1.626757514	0	Rejected
wavelet.HLL_firstorder_Mean	1.798989061	1.917753941	1.001001503	2.620841657	0.03030303	Rejected
wavelet.HLL_firstorder_Median	2.752865756	2.757403597	0.900245316	4.201019808	0.454545455	Tentative
wavelet.HLL_firstorder_Minimum	-0.261474996	0	-1.001001503	1.001001503	0	Rejected
wavelet.HLL_firstorder_Range	0.082876267	0	-1.001001503	1.408896536	0	Rejected
wavelet.HLL_firstorder_RobustMeanAbsoluteDeviation	1.563687322	1.582777663	1.001001503	2.255443139	0	Rejected
wavelet.HLL_firstorder_RootMeanSquared	2.600856623	2.622846299	1.209447079	3.619022467	0.363636364	Tentative
wavelet.HLL_firstorder_Skewness	2.745125116	2.898949927	0.699584334	4.077006858	0.404040404	Tentative
wavelet.HLL_firstorder_TotalEnergy	2.804802405	2.829323831	1.100678814	4.497529657	0.474747475	Tentative
wavelet.HLL_firstorder_Uniformity	1.31176622	1.609858063	-1.416294689	2.289326528	0.02020202	Rejected
wavelet.HLL_firstorder_Variance	0.495210828	0	0	1.411573565	0	Rejected
wavelet.HLL_glcm_Autocorrelation	-0.003179778	0	-1.001001503	1.001001503	0	Rejected
wavelet.HLL_glcm_JointAverage	0	0	-1.001001503	1.001001503	0	Rejected
wavelet.HLL_glcm_ClusterProminence	0.29788327	0	-1.001001503	1.38514102	0	Rejected
wavelet.HLL_glcm_ClusterShade	0.666335302	1.001001503	0	1.001001503	0	Rejected
wavelet.HLL_glcm_ClusterTendency	0.734639295	1.001001503	-1.001001503	1.814030749	0	Rejected
wavelet.HLL_glcm_Contrast	0.173396596	0	-1.001001503	1.001001503	0	Rejected
wavelet.HLL_glcm_Correlation	0.117764883	0	0	1.001001503	0	Rejected
wavelet.HLL_glcm_DifferenceAverage	0.310322348	0	-1.001001503	1.377195065	0	Rejected
wavelet.HLL_glcm_DifferenceEntropy	0.325120401	0	-1.001001503	1.416859365	0	Rejected
wavelet.HLL_glcm_DifferenceVariance	0.058882441	0	-1.001001503	1.001001503	0	Rejected
wavelet.HLL_glcm_JointEnergy	1.617189727	1.654443643	0.243326919	2.940241537	0.04040404	Rejected
wavelet.HLL_glcm_JointEntropy	0.991915718	1.001001503	0	1.720802063	0	Rejected
wavelet.HLL_glcm_Imc1	0.506994382	0	0	1.416958651	0	Rejected
wavelet.HLL_glcm_Imc2	0.531604567	0.040856232	0	1.653731795	0	Rejected
wavelet.HLL_glcm_Idm	0.571934154	0.882051622	-1.001001503	1.555959453	0	Rejected
wavelet.HLL_glcm_Idmn	0.53557777	1.001001503	-1.001001503	1.398566648	0	Rejected
wavelet.HLL_glcm_Id	0.298038371	0	-1.001001503	1.258412068	0	Rejected
wavelet.HLL_glcm_Idn	1.03847061	1.304201731	-1.001001503	1.869108368	0	Rejected
wavelet.HLL_glcm_InverseVariance	0.576247109	1.001001503	-1.001001503	1.400782	0	Rejected
wavelet.HLL_glcm_MaximumProbability	1.639306384	1.891067966	-1.001001503	2.402736171	0.050505051	Rejected
wavelet.HLL_glcm_SumEntropy	1.061946615	1.108698048	0	1.875121144	0	Rejected
wavelet.HLL_glcm_SumSquares	0.487308392	0.75334095	-1.001001503	1.34406228	0	Rejected
wavelet.HLL_glrlm_GrayLevelNonUniformity	2.724774838	2.820151189	1.564268364	3.928107301	0.484848485	Tentative
wavelet.HLL_glrlm_GrayLevelNonUniformityNormalized	1.766750146	1.840358655	-0.589520524	2.70934117	0.060606061	Rejected
wavelet.HLL_glrlm_GrayLevelVariance	0.284536419	0	-1.001001503	1.202507032	0	Rejected
wavelet.HLL_glrlm_HighGrayLevelRunEmphasis	0.0000000000000000131	0	-1.001001503	1.001001503	0	Rejected
wavelet.HLL_glrlm_LongRunEmphasis	0.852079965	1.001001503	-1.001001503	2.300960059	0.01010101	Rejected
wavelet.HLL_glrlm_LongRunHighGrayLevelEmphasis	0	0	-1.001001503	1.001001503	0	Rejected
wavelet.HLL_glrlm_LongRunLowGrayLevelEmphasis	-0.058882441	0	-1.001001503	1.001001503	0	Rejected
wavelet.HLL_glrlm_LowGrayLevelRunEmphasis	0.235529765	0	-1.001001503	1.001001503	0	Rejected
wavelet.HLL_glrlm_RunEntropy	0.166475876	0	-1.001001503	1.15075594	0	Rejected
wavelet.HLL_glrlm_RunLengthNonUniformity	0.315160308	0	-1.001001503	1.353719234	0	Rejected
wavelet.HLL_glrlm_RunLengthNonUniformityNormalized	0.259382709	0	-1.279448224	1.64727426	0	Rejected
wavelet.HLL_glrlm_RunPercentage	0.851593484	1.001001503	0	1.655003185	0	Rejected
wavelet.HLL_glrlm_RunVariance	0.752109328	1.001001503	-1.001001503	1.899904207	0	Rejected
wavelet.HLL_glrlm_ShortRunEmphasis	0.904457978	1.001001503	0	1.673528827	0	Rejected
wavelet.HLL_glrlm_ShortRunHighGrayLevelEmphasis	-0.117764883	0	-1.001001503	1.001001503	0	Rejected
wavelet.HLL_glrlm_ShortRunLowGrayLevelEmphasis	0.200654642	0	0	1.409125906	0	Rejected
wavelet.HLL_glszm_GrayLevelNonUniformity	0.460250761	0	0	1.346000296	0	Rejected
wavelet.HLL_glszm_GrayLevelNonUniformityNormalized	0.088100562	0	-1.001001503	1.416483182	0	Rejected
wavelet.HLL_glszm_GrayLevelVariance	0.117764883	0	-1.001001503	1.001001503	0	Rejected
wavelet.HLL_glszm_HighGrayLevelZoneEmphasis	0.117764883	0	-1.001001503	1.001001503	0	Rejected
wavelet.HLL_glszm_LargeAreaEmphasis	1.439911054	1.425000884	-1.001001503	2.697700236	0.02020202	Rejected
wavelet.HLL_glszm_LargeAreaHighGrayLevelEmphasis	2.513990058	2.522627669	0.116547602	3.728958605	0.343434343	Tentative
wavelet.HLL_glszm_LargeAreaLowGrayLevelEmphasis	0.604525652	1.001001503	-1.001001503	1.386339624	0	Rejected
wavelet.HLL_glszm_LowGrayLevelZoneEmphasis	-0.083350859	0	-1.416964607	1.001001503	0	Rejected
wavelet.HLL_glszm_SizeZoneNonUniformity	-0.256068672	0	-1.350162916	1.001001503	0	Rejected
wavelet.HLL_glszm_SizeZoneNonUniformityNormalized	0.01370517	0	-1.330352205	1.323389575	0	Rejected
wavelet.HLL_glszm_SmallAreaEmphasis	0.025016733	0	-1.001001503	1.001001503	0	Rejected
wavelet.HLL_glszm_SmallAreaHighGrayLevelEmphasis	-0.083351177	0	-1.416970002	1.001001503	0	Rejected
wavelet.HLL_glszm_SmallAreaLowGrayLevelEmphasis	0.058882441	0	-1.001001503	1.001001503	0	Rejected
wavelet.HLL_glszm_ZoneEntropy	0.0000000000000000131	0	-1.001001503	1.001001503	0	Rejected
wavelet.HLL_glszm_ZonePercentage	0.095332065	0	-1.001001503	1.417029719	0	Rejected
wavelet.HLL_glszm_ZoneVariance	1.793748147	1.823206606	1.001001503	2.73602858	0.03030303	Rejected
wavelet.HLL_gldm_DependenceEntropy	0.562435762	1.001001503	-1.416583035	2.006964513	0	Rejected
wavelet.HLL_gldm_DependenceNonUniformity	0.401035417	0	-0.60274486	1.431481833	0	Rejected
wavelet.HLL_gldm_DependenceNonUniformityNormalized	1.158989724	1.279586426	0	1.893609195	0	Rejected
wavelet.HLL_gldm_DependenceVariance	3.138780743	3.274280922	1.176455056	4.698843839	0.565656566	Tentative
wavelet.HLL_gldm_GrayLevelNonUniformity	2.314567417	2.319891031	0.819902581	3.99164212	0.181818182	Rejected
wavelet.HLL_gldm_GrayLevelVariance	0.534873074	1.001001503	-1.02385982	1.107688555	0	Rejected
wavelet.HLL_gldm_HighGrayLevelEmphasis	-0.13943895	0	-1.001001503	1.001001503	0	Rejected
wavelet.HLL_gldm_LargeDependenceEmphasis	1.06823301	1.414168714	-1.001001503	1.691571341	0	Rejected
wavelet.HLL_gldm_LargeDependenceHighGrayLevelEmphasis	0.188454974	0.507803977	-1.416871305	1.416741849	0	Rejected
wavelet.HLL_gldm_LargeDependenceLowGrayLevelEmphasis	0.176647324	0	0	1.001001503	0	Rejected
wavelet.HLL_gldm_LowGrayLevelEmphasis	0.26000193	0	0	1.417028302	0	Rejected
wavelet.HLL_gldm_SmallDependenceEmphasis	0.395029497	0	-1.001001503	1.717746216	0	Rejected
wavelet.HLL_gldm_SmallDependenceHighGrayLevelEmphasis	0.117764883	0	-1.001001503	1.001001503	0	Rejected
wavelet.HLL_gldm_SmallDependenceLowGrayLevelEmphasis	0.06012449	0	-1.001001503	1.02211633	0	Rejected
wavelet.HLH_firstorder_10Percentile	0.307375308	0	-1.001001503	1.404631327	0	Rejected
wavelet.HLH_firstorder_90Percentile	0.090202268	0	-1.001001503	1.288882412	0	Rejected
wavelet.HLH_firstorder_Energy	2.502105403	2.48122275	0	3.940073766	0.343434343	Tentative
wavelet.HLH_firstorder_Entropy	0.0000000000000000131	0	-1.001001503	1.001001503	0	Rejected
wavelet.HLH_firstorder_InterquartileRange	0.213436592	0	-1.416871305	1.415647413	0	Rejected
wavelet.HLH_firstorder_Kurtosis	0.427920639	0	-1.001001503	1.405608863	0	Rejected
wavelet.HLH_firstorder_Maximum	0.160650065	0	-1.001001503	1.416656829	0	Rejected
wavelet.HLH_firstorder_MeanAbsoluteDeviation	0.01625939	0	-1.001001503	1.277411141	0	Rejected
wavelet.HLH_firstorder_Mean	1.61433518	1.647381154	0	2.772649302	0.02020202	Rejected
wavelet.HLH_firstorder_Median	1.376593383	1.686958498	-1.001001503	2.507510639	0.02020202	Rejected
wavelet.HLH_firstorder_Minimum	-0.117764883	0	-1.001001503	1.001001503	0	Rejected
wavelet.HLH_firstorder_Range	0.117764883	0	-1.001001503	1.001001503	0	Rejected
wavelet.HLH_firstorder_RobustMeanAbsoluteDeviation	0.518347559	0.819214759	-1.001001503	1.171934455	0	Rejected
wavelet.HLH_firstorder_RootMeanSquared	1.176170112	1.001001503	-1.001001503	2.451453654	0	Rejected
wavelet.HLH_firstorder_Skewness	-0.194599907	0	-1.001001503	1.001001503	0	Rejected
wavelet.HLH_firstorder_TotalEnergy	2.477000404	2.490927708	1.043182069	4.010979685	0.353535354	Tentative
wavelet.HLH_firstorder_Uniformity	0.276897371	0	-1.001001503	1.617191868	0	Rejected
wavelet.HLH_firstorder_Variance	-0.117764883	0	-1.001001503	0	0	Rejected
wavelet.HLH_glcm_Autocorrelation	-0.058882441	0	-1.001001503	0	0	Rejected
wavelet.HLH_glcm_JointAverage	0.235529765	0	0	1.001001503	0	Rejected
wavelet.HLH_glcm_ClusterProminence	0.176647324	0	0	1.001001503	0	Rejected
wavelet.HLH_glcm_ClusterShade	-0.020180046	0	-1.34406228	1.001001503	0	Rejected
wavelet.HLH_glcm_ClusterTendency	0.339580117	0	0	1.314668969	0	Rejected
wavelet.HLH_glcm_Contrast	0.0000000000000000131	0	-1.001001503	1.001001503	0	Rejected
wavelet.HLH_glcm_Correlation	-0.053274693	0	-1.001001503	1.416341635	0	Rejected
wavelet.HLH_glcm_DifferenceAverage	0.373459324	0	-1.001001503	1.416495782	0	Rejected
wavelet.HLH_glcm_DifferenceEntropy	0.420592081	0	0	1.14405636	0	Rejected
wavelet.HLH_glcm_DifferenceVariance	0.176647324	0	-1.001001503	1.001001503	0	Rejected
wavelet.HLH_glcm_JointEnergy	0.093150165	0	-1.001001503	1.34786402	0	Rejected
wavelet.HLH_glcm_JointEntropy	0.235529765	0	0	1.001001503	0	Rejected
wavelet.HLH_glcm_Imc1	0.614705985	1.001001503	-1.381945278	1.920620745	0	Rejected
wavelet.HLH_glcm_Imc2	0.092062905	0	-1.356845417	1.318080165	0	Rejected
wavelet.HLH_glcm_Idm	0.30862252	0	-1.001001503	1.346000296	0	Rejected
wavelet.HLH_glcm_Idmn	0.040670882	0	-1.001001503	1.001001503	0	Rejected
wavelet.HLH_glcm_Id	0.287693401	0	-1.001001503	1.001001503	0	Rejected
wavelet.HLH_glcm_Idn	0.0000000000000000131	0	-1.001001503	1.001001503	0	Rejected
wavelet.HLH_glcm_InverseVariance	0.328791575	0	-1.001001503	1.331597622	0	Rejected
wavelet.HLH_glcm_MaximumProbability	-0.058882441	0	-1.001001503	1.001001503	0	Rejected
wavelet.HLH_glcm_SumEntropy	-0.046552366	0	-1.181236768	1.390848043	0	Rejected
wavelet.HLH_glcm_SumSquares	0.257313255	0	-1.001001503	1.371320833	0	Rejected
wavelet.HLH_glrlm_GrayLevelNonUniformity	1.801324834	1.830637979	-0.282548477	2.823419561	0.050505051	Rejected
wavelet.HLH_glrlm_GrayLevelNonUniformityNormalized	0.134902533	0	-1.001001503	1.276970577	0	Rejected
wavelet.HLH_glrlm_GrayLevelVariance	-0.058882441	0	-1.001001503	1.001001503	0	Rejected
wavelet.HLH_glrlm_HighGrayLevelRunEmphasis	0.058882441	0	-1.001001503	1.001001503	0	Rejected
wavelet.HLH_glrlm_LongRunEmphasis	0.466215216	0	0	1.001001503	0	Rejected
wavelet.HLH_glrlm_LongRunHighGrayLevelEmphasis	0.077711879	0	-1.001001503	1.321101939	0	Rejected
wavelet.HLH_glrlm_LongRunLowGrayLevelEmphasis	0.272261026	0	-1.001001503	1.363497968	0	Rejected
wavelet.HLH_glrlm_LowGrayLevelRunEmphasis	0.153911293	0	-1.001001503	1.001001503	0	Rejected
wavelet.HLH_glrlm_RunEntropy	0.194668915	0	-1.001001503	1.307368544	0	Rejected
wavelet.HLH_glrlm_RunLengthNonUniformity	0.136422171	0	-1.001001503	1.318175398	0	Rejected
wavelet.HLH_glrlm_RunLengthNonUniformityNormalized	0.506858225	0.899714861	-1.001001503	1.572501429	0	Rejected
wavelet.HLH_glrlm_RunPercentage	0.472787915	1.001001503	-1.001001503	1.600479537	0	Rejected
wavelet.HLH_glrlm_RunVariance	0.448214186	0	0	1.453402672	0	Rejected
wavelet.HLH_glrlm_ShortRunEmphasis	0.272122271	0	-1.001001503	1.416507966	0	Rejected
wavelet.HLH_glrlm_ShortRunHighGrayLevelEmphasis	-0.0000000000000000131	0	-1.001001503	1.001001503	0	Rejected
wavelet.HLH_glrlm_ShortRunLowGrayLevelEmphasis	0.176647324	0	-1.001001503	1.001001503	0	Rejected
wavelet.HLH_glszm_GrayLevelNonUniformity	0.858048204	1.297727105	-1.001001503	1.901091126	0	Rejected
wavelet.HLH_glszm_GrayLevelNonUniformityNormalized	-0.058882441	0	-1.001001503	1.001001503	0	Rejected
wavelet.HLH_glszm_GrayLevelVariance	0.912487238	1.001001503	-0.029766348	1.660147652	0	Rejected
wavelet.HLH_glszm_HighGrayLevelZoneEmphasis	0.235529765	0	0	1.001001503	0	Rejected
wavelet.HLH_glszm_LargeAreaEmphasis	0.688621647	1.001001503	-1.001001503	1.66264395	0	Rejected
wavelet.HLH_glszm_LargeAreaHighGrayLevelEmphasis	0.058882441	0	-1.001001503	1.001001503	0	Rejected
wavelet.HLH_glszm_LargeAreaLowGrayLevelEmphasis	0.410577166	0	-1.001001503	1.416971687	0	Rejected
wavelet.HLH_glszm_LowGrayLevelZoneEmphasis	0.407240505	1.001001503	-1.482442926	1.398520998	0	Rejected
wavelet.HLH_glszm_SizeZoneNonUniformity	0.747082463	1.001001503	0	1.730781446	0	Rejected
wavelet.HLH_glszm_SizeZoneNonUniformityNormalized	0.059734626	0	-1.001001503	2.006060854	0	Rejected
wavelet.HLH_glszm_SmallAreaEmphasis	0.052539968	0	-1.333620546	1.412017614	0	Rejected
wavelet.HLH_glszm_SmallAreaHighGrayLevelEmphasis	0.466615163	0	-1.001001503	1.416260752	0	Rejected
wavelet.HLH_glszm_SmallAreaLowGrayLevelEmphasis	-0.214757224	0	-1.001001503	0.783373112	0	Rejected
wavelet.HLH_glszm_ZoneEntropy	0.099802318	0	-1.416470149	1.735440175	0	Rejected
wavelet.HLH_glszm_ZonePercentage	0.117764883	0	-1.001001503	1.001001503	0	Rejected
wavelet.HLH_glszm_ZoneVariance	0.928636145	1.001001503	0	1.570139707	0	Rejected
wavelet.HLH_gldm_DependenceEntropy	0.176647324	0	0	1.001001503	0	Rejected
wavelet.HLH_gldm_DependenceNonUniformity	0.450469314	0	-1.001001503	1.725304586	0	Rejected
wavelet.HLH_gldm_DependenceNonUniformityNormalized	0	0	-1.001001503	1.001001503	0	Rejected
wavelet.HLH_gldm_DependenceVariance	-0.235529765	0	-1.001001503	1.001001503	0	Rejected
wavelet.HLH_gldm_GrayLevelNonUniformity	1.415888067	1.461985672	0.874750031	2.134216878	0	Rejected
wavelet.HLH_gldm_GrayLevelVariance	0.117764883	0	-1.001001503	1.001001503	0	Rejected
wavelet.HLH_gldm_HighGrayLevelEmphasis	0.129374107	0	-1.001001503	1.001001503	0	Rejected
wavelet.HLH_gldm_LargeDependenceEmphasis	0.304909928	0	-1.416855118	1.390719319	0	Rejected
wavelet.HLH_gldm_LargeDependenceHighGrayLevelEmphasis	0.117764883	0	0	1.001001503	0	Rejected
wavelet.HLH_gldm_LargeDependenceLowGrayLevelEmphasis	0.176647324	0	-1.001001503	1.001001503	0	Rejected
wavelet.HLH_gldm_LowGrayLevelEmphasis	0.312098681	0	0	1.301671559	0	Rejected
wavelet.HLH_gldm_SmallDependenceEmphasis	0.425780771	0	0	1.232264086	0	Rejected
wavelet.HLH_gldm_SmallDependenceHighGrayLevelEmphasis	0.353585688	0	-1.001001503	1.005949179	0	Rejected
wavelet.HLH_gldm_SmallDependenceLowGrayLevelEmphasis	-0.149623445	0	-1.001001503	1.001001503	0	Rejected
wavelet.HHL_firstorder_10Percentile	0.0000000000000000261	0	-1.001001503	1.001001503	0	Rejected
wavelet.HHL_firstorder_90Percentile	0.235529765	0	-1.001001503	1.001001503	0	Rejected
wavelet.HHL_firstorder_Energy	1.930600086	1.989354552	0	2.767202827	0.04040404	Rejected
wavelet.HHL_firstorder_Entropy	0.294412207	0	0	1.001001503	0	Rejected
wavelet.HHL_firstorder_InterquartileRange	0.275458901	0	0	1.416714436	0	Rejected
wavelet.HHL_firstorder_Kurtosis	0.246247427	1.001001503	-1.351775078	1.415963862	0	Rejected
wavelet.HHL_firstorder_Maximum	0.60784714	0.509067833	-0.644973974	1.6642413	0	Rejected
wavelet.HHL_firstorder_MeanAbsoluteDeviation	0.154528236	0	-1.358230136	1.001001503	0	Rejected
wavelet.HHL_firstorder_Mean	1.99436342	1.946215654	0.852916222	3.196947891	0.050505051	Rejected
wavelet.HHL_firstorder_Median	-0.201241738	0	-1.329857046	1.001001503	0	Rejected
wavelet.HHL_firstorder_Minimum	0.48756416	1.001001503	-1.288639921	1.655400736	0	Rejected
wavelet.HHL_firstorder_Range	2.705057884	2.839272343	-0.608412835	4.431541081	0.424242424	Tentative
wavelet.HHL_firstorder_RobustMeanAbsoluteDeviation	0.345106021	0	-1.001001503	1.397694154	0	Rejected
wavelet.HHL_firstorder_RootMeanSquared	2.087016175	2.180510468	1.001001503	3.025231294	0.101010101	Rejected
wavelet.HHL_firstorder_Skewness	0.871791894	1.001001503	-1.001001503	1.882117996	0	Rejected
wavelet.HHL_firstorder_TotalEnergy	2.458175607	2.447012448	1.001001503	4.025840439	0.373737374	Tentative
wavelet.HHL_firstorder_Uniformity	0.365984973	0	0	1.216737025	0	Rejected
wavelet.HHL_firstorder_Variance	0.098664774	0	-1.325703344	1.001001503	0	Rejected
wavelet.HHL_glcm_Autocorrelation	0.038609914	0	-1.248510197	1.001001503	0	Rejected
wavelet.HHL_glcm_JointAverage	-0.176647324	0	-1.001001503	1.001001503	0	Rejected
wavelet.HHL_glcm_ClusterProminence	0.251173194	0	0	1.266939792	0	Rejected
wavelet.HHL_glcm_ClusterShade	-0.176647324	0	-1.001001503	1.001001503	0	Rejected
wavelet.HHL_glcm_ClusterTendency	0.083355912	0	-1.001001503	1.417050503	0	Rejected
wavelet.HHL_glcm_Contrast	0.1567957	0	-1.33847911	1.001001503	0	Rejected
wavelet.HHL_glcm_Correlation	-0.074477208	0	-1.659717383	1.001001503	0	Rejected
wavelet.HHL_glcm_DifferenceAverage	0.049695525	0	-0.156177571	1.001001503	0	Rejected
wavelet.HHL_glcm_DifferenceEntropy	0.443967032	0	-1.001001503	1.684221925	0	Rejected
wavelet.HHL_glcm_DifferenceVariance	0.363015386	0.47028075	-1.375918335	1.320720321	0	Rejected
wavelet.HHL_glcm_JointEnergy	0.083345371	0	-1.001001503	1.416871305	0	Rejected
wavelet.HHL_glcm_JointEntropy	0.196191013	0	-1.001001503	1.333244222	0	Rejected
wavelet.HHL_glcm_Imc1	-0.016162913	0	-1.407868316	1.415514075	0	Rejected
wavelet.HHL_glcm_Imc2	-0.046218422	0	-1.001001503	1.216289829	0	Rejected
wavelet.HHL_glcm_Idm	0.37281478	0	-1.361169993	1.668970596	0	Rejected
wavelet.HHL_glcm_Idmn	0.27015406	0.536629112	-1.6867858	1.657713507	0	Rejected
wavelet.HHL_glcm_Id	0.315266652	0	-1.416278	1.416010794	0	Rejected
wavelet.HHL_glcm_Idn	0.262102107	0	-1.259191667	1.876792195	0	Rejected
wavelet.HHL_glcm_InverseVariance	-0.095427227	0	-1.411117493	1.003530917	0	Rejected
wavelet.HHL_glcm_MaximumProbability	0.117764883	0	0	1.001001503	0	Rejected
wavelet.HHL_glcm_SumEntropy	0.136648593	0	-1.001001503	1.322024586	0	Rejected
wavelet.HHL_glcm_SumSquares	0.251321929	0	0	1.269468284	0	Rejected
wavelet.HHL_glrlm_GrayLevelNonUniformity	1.492027006	1.589989795	0.349425305	2.231927345	0.01010101	Rejected
wavelet.HHL_glrlm_GrayLevelNonUniformityNormalized	0.166689337	0	-1.001001503	1.416859365	0	Rejected
wavelet.HHL_glrlm_GrayLevelVariance	0.329098639	0	-1.412333663	1.001001503	0	Rejected
wavelet.HHL_glrlm_HighGrayLevelRunEmphasis	0.081141792	0	-1.001001503	1.379410465	0	Rejected
wavelet.HHL_glrlm_LongRunEmphasis	0.487789459	0.660023507	-1.001001503	1.4579608	0	Rejected
wavelet.HHL_glrlm_LongRunHighGrayLevelEmphasis	-0.340619506	-1.001001503	-1.367737426	1.214465419	0	Rejected
wavelet.HHL_glrlm_LongRunLowGrayLevelEmphasis	0.250848106	0	-0.621087879	1.001001503	0	Rejected
wavelet.HHL_glrlm_LowGrayLevelRunEmphasis	-0.049860302	0	-1.350162916	1.001001503	0	Rejected
wavelet.HHL_glrlm_RunEntropy	0.080366538	0	-1.001001503	1.366231153	0	Rejected
wavelet.HHL_glrlm_RunLengthNonUniformity	0.058882441	0	0	1.001001503	0	Rejected
wavelet.HHL_glrlm_RunLengthNonUniformityNormalized	0.482438066	0	-1.415615754	1.497892063	0	Rejected
wavelet.HHL_glrlm_RunPercentage	0.449904188	0	-1.001001503	1.414706712	0	Rejected
wavelet.HHL_glrlm_RunVariance	0.812499023	1.001001503	0	2.120135869	0	Rejected
wavelet.HHL_glrlm_ShortRunEmphasis	0.279219748	0	0	1.314649188	0	Rejected
wavelet.HHL_glrlm_ShortRunHighGrayLevelEmphasis	0.387374245	0	-1.001001503	1.333372637	0	Rejected
wavelet.HHL_glrlm_ShortRunLowGrayLevelEmphasis	-0.20822629	0	-1.001001503	1.001001503	0	Rejected
wavelet.HHL_glszm_GrayLevelNonUniformity	0.1773033	0	-1.001001503	1.269048746	0	Rejected
wavelet.HHL_glszm_GrayLevelNonUniformityNormalized	0.249815643	0	0	1.001001503	0	Rejected
wavelet.HHL_glszm_GrayLevelVariance	0.176647324	0	0	1.001001503	0	Rejected
wavelet.HHL_glszm_HighGrayLevelZoneEmphasis	0.373139985	0.392560822	-1.340252569	1.340170141	0	Rejected
wavelet.HHL_glszm_LargeAreaEmphasis	0.353294648	1.001001503	-1.001001503	1.001001503	0	Rejected
wavelet.HHL_glszm_LargeAreaHighGrayLevelEmphasis	-0.058882441	0	-1.001001503	1.001001503	0	Rejected
wavelet.HHL_glszm_LargeAreaLowGrayLevelEmphasis	0.258426088	0	-1.001001503	1.330469167	0	Rejected
wavelet.HHL_glszm_LowGrayLevelZoneEmphasis	0.175489735	0	-1.001001503	1.001001503	0	Rejected
wavelet.HHL_glszm_SizeZoneNonUniformity	0.083320076	0	-1.001001503	1.416441297	0	Rejected
wavelet.HHL_glszm_SizeZoneNonUniformityNormalized	-0.052993549	0	-1.350232643	1.001001503	0	Rejected
wavelet.HHL_glszm_SmallAreaEmphasis	0.319095689	1.001001503	-1.001001503	1.415084048	0	Rejected
wavelet.HHL_glszm_SmallAreaHighGrayLevelEmphasis	0.825605013	1.001001503	-1.001001503	1.960561229	0.01010101	Rejected
wavelet.HHL_glszm_SmallAreaLowGrayLevelEmphasis	0.732301322	1.001001503	-0.405989474	1.416962688	0	Rejected
wavelet.HHL_glszm_ZoneEntropy	0.267757145	0	-1.001001503	1.377080985	0	Rejected
wavelet.HHL_glszm_ZonePercentage	0.476473447	1.001001503	-1.001001503	1.001001503	0	Rejected
wavelet.HHL_glszm_ZoneVariance	0.730528393	1.001001503	0	1.909983192	0	Rejected
wavelet.HHL_gldm_DependenceEntropy	0.703343472	1.001001503	0	1.685893139	0	Rejected
wavelet.HHL_gldm_DependenceNonUniformity	0.22186618	0.076838345	-1.256909552	2.13608929	0.01010101	Rejected
wavelet.HHL_gldm_DependenceNonUniformityNormalized	0.669202536	1.001001503	-1.001001503	1.38712668	0	Rejected
wavelet.HHL_gldm_DependenceVariance	0.886816478	1.001001503	0	1.414938758	0	Rejected
wavelet.HHL_gldm_GrayLevelNonUniformity	0.342607883	0	-1.001001503	1.798746532	0	Rejected
wavelet.HHL_gldm_GrayLevelVariance	0.154458447	0	-1.001001503	1.165721363	0	Rejected
wavelet.HHL_gldm_HighGrayLevelEmphasis	0.235529765	0	-1.001001503	1.001001503	0	Rejected
wavelet.HHL_gldm_LargeDependenceEmphasis	0.267417487	0	0	1.414595408	0	Rejected
wavelet.HHL_gldm_LargeDependenceHighGrayLevelEmphasis	-0.083537675	0	-1.830789578	1.404088069	0	Rejected
wavelet.HHL_gldm_LargeDependenceLowGrayLevelEmphasis	0.0586468	0	-1.001001503	1.412590851	0	Rejected
wavelet.HHL_gldm_LowGrayLevelEmphasis	-0.13679077	0	-1.324441594	1.001001503	0	Rejected
wavelet.HHL_gldm_SmallDependenceEmphasis	0.176641096	0	-1.416973321	1.416867453	0	Rejected
wavelet.HHL_gldm_SmallDependenceHighGrayLevelEmphasis	0.662481392	1.001001503	-1.001001503	1.736795751	0	Rejected
wavelet.HHL_gldm_SmallDependenceLowGrayLevelEmphasis	-0.22683297	0	-1.001001503	1.001001503	0	Rejected
wavelet.HHH_firstorder_10Percentile	0.24230852	0	-1.001001503	1.65409377	0	Rejected
wavelet.HHH_firstorder_90Percentile	0.378588684	0	0	1.431000115	0	Rejected
wavelet.HHH_firstorder_Energy	1.882547992	1.793485046	1.001001503	2.892259606	0.060606061	Rejected
wavelet.HHH_firstorder_Entropy	-0.183423674	0	-1.227223906	1.235961001	0	Rejected
wavelet.HHH_firstorder_InterquartileRange	0.202002492	0	-1.001001503	1.418901432	0	Rejected
wavelet.HHH_firstorder_Kurtosis	-0.259958776	0	-1.416294689	1.001001503	0	Rejected
wavelet.HHH_firstorder_Maximum	-0.034940938	0	-1.001001503	1.001001503	0	Rejected
wavelet.HHH_firstorder_MeanAbsoluteDeviation	0.292455357	0	-1.001001503	1.001001503	0	Rejected
wavelet.HHH_firstorder_Mean	1.009506832	1.202807214	-0.690317942	2.059323769	0	Rejected
wavelet.HHH_firstorder_Median	0.315857658	0	-1.001001503	1.36557417	0	Rejected
wavelet.HHH_firstorder_Minimum	0.177955217	0	-1.394728507	1.416962688	0	Rejected
wavelet.HHH_firstorder_Range	-0.19082801	0	-1.34786402	1.001001503	0	Rejected
wavelet.HHH_firstorder_RobustMeanAbsoluteDeviation	0.114942447	0	-1.001001503	1.001001503	0	Rejected
wavelet.HHH_firstorder_RootMeanSquared	1.062151786	1.089637529	-0.189161522	2.032662298	0	Rejected
wavelet.HHH_firstorder_Skewness	0.096777891	0.752459382	-1.737181929	1.440703491	0	Rejected
wavelet.HHH_firstorder_TotalEnergy	2.298402719	2.279763761	1.001001503	3.832798788	0.212121212	Rejected
wavelet.HHH_firstorder_Uniformity	0.104374932	0	-1.415440167	1.187811002	0	Rejected
wavelet.HHH_firstorder_Variance	0.524003043	1.001001503	-1.001001503	1.771804511	0	Rejected
wavelet.HHH_glcm_Autocorrelation	-0.384452833	0	-1.414706712	1.353719234	0	Rejected
wavelet.HHH_glcm_JointAverage	0.139979529	0	-1.454154505	1.001001503	0	Rejected
wavelet.HHH_glcm_ClusterProminence	-0.463649666	-0.708928313	-1.678215019	1.246727523	0	Rejected
wavelet.HHH_glcm_ClusterShade	-0.101220698	0	-1.001001503	1.198311921	0	Rejected
wavelet.HHH_glcm_ClusterTendency	0.051012724	0	-1.001001503	1.001001503	0	Rejected
wavelet.HHH_glcm_Contrast	0.027748649	0	-1.68410915	1.662025915	0	Rejected
wavelet.HHH_glcm_Correlation	0.158553033	0	-1.001001503	1.286954709	0	Rejected
wavelet.HHH_glcm_DifferenceAverage	-0.155060481	0	-1.001001503	1.001001503	0	Rejected
wavelet.HHH_glcm_DifferenceEntropy	0.501532644	0.092036578	-0.117445664	1.689388428	0	Rejected
wavelet.HHH_glcm_DifferenceVariance	0.411387186	0.4638076	-1.106732961	1.336057792	0	Rejected
wavelet.HHH_glcm_JointEnergy	0.488081351	1.001001503	-1.001001503	1.401077258	0	Rejected
wavelet.HHH_glcm_JointEntropy	0.280527244	0	-1.001001503	1.415423487	0	Rejected
wavelet.HHH_glcm_Imc1	0.163789049	0	-0.852245529	1.001001503	0	Rejected
wavelet.HHH_glcm_Imc2	-0.086546015	0	-1.001001503	1.001001503	0	Rejected
wavelet.HHH_glcm_Idm	-0.347030317	0	-1.396607551	0	0	Rejected
wavelet.HHH_glcm_Idmn	0.082695548	0	-1.001001503	1.001001503	0	Rejected
wavelet.HHH_glcm_Id	0.123441283	0	-1.001001503	1.097500305	0	Rejected
wavelet.HHH_glcm_Idn	0	0	-1.001001503	1.001001503	0	Rejected
wavelet.HHH_glcm_InverseVariance	-0.310072143	-0.039507009	-1.416871305	1.001001503	0	Rejected
wavelet.HHH_glcm_MaximumProbability	0.161998091	0	-1.665883145	1.416846189	0	Rejected
wavelet.HHH_glcm_SumEntropy	0.128156885	0	-1.410951194	1.001001503	0	Rejected
wavelet.HHH_glcm_SumSquares	-0.126161467	0	-1.001001503	1.001001503	0	Rejected
wavelet.HHH_glrlm_GrayLevelNonUniformity	2.819254335	2.858909099	1.280334135	4.310960405	0.484848485	Tentative
wavelet.HHH_glrlm_GrayLevelNonUniformityNormalized	-0.117764883	0	-1.001001503	1.001001503	0	Rejected
wavelet.HHH_glrlm_GrayLevelVariance	-0.106873083	0	-1.001001503	1.001001503	0	Rejected
wavelet.HHH_glrlm_HighGrayLevelRunEmphasis	0.160703327	0	-1.117706314	1.001001503	0	Rejected
wavelet.HHH_glrlm_LongRunEmphasis	0.170614005	0	-1.103567932	1.001001503	0	Rejected
wavelet.HHH_glrlm_LongRunHighGrayLevelEmphasis	-0.258215208	0	-1.386654033	0	0	Rejected
wavelet.HHH_glrlm_LongRunLowGrayLevelEmphasis	0.682695926	1.001001503	-1.001001503	1.942223094	0	Rejected
wavelet.HHH_glrlm_LowGrayLevelRunEmphasis	-0.102244463	0	-1.416563261	1.416958651	0	Rejected
wavelet.HHH_glrlm_RunEntropy	-0.124469609	0	-1.397117328	1.001001503	0	Rejected
wavelet.HHH_glrlm_RunLengthNonUniformity	1.478008193	1.446501374	-0.081143281	2.636432908	0.03030303	Rejected
wavelet.HHH_glrlm_RunLengthNonUniformityNormalized	0.482313244	1.001001503	-1.001001503	1.415647413	0	Rejected
wavelet.HHH_glrlm_RunPercentage	0.189384844	0	-1.414084134	1.001001503	0	Rejected
wavelet.HHH_glrlm_RunVariance	-0.07728022	0	-1.416836634	1.122856342	0	Rejected
wavelet.HHH_glrlm_ShortRunEmphasis	0.530079153	0.634997746	-1.001001503	1.678849628	0	Rejected
wavelet.HHH_glrlm_ShortRunHighGrayLevelEmphasis	0.171441011	0.074329825	-1.351527903	1.111168649	0	Rejected
wavelet.HHH_glrlm_ShortRunLowGrayLevelEmphasis	0	0	-1.001001503	1.001001503	0	Rejected
wavelet.HHH_glszm_GrayLevelNonUniformity	0.235529765	0	-1.001001503	1.001001503	0	Rejected
wavelet.HHH_glszm_GrayLevelNonUniformityNormalized	0.117764883	0	0	1.001001503	0	Rejected
wavelet.HHH_glszm_GrayLevelVariance	0.294412207	0	0	1.001001503	0	Rejected
wavelet.HHH_glszm_HighGrayLevelZoneEmphasis	-0.048434726	0	-1.001001503	1.413121997	0	Rejected
wavelet.HHH_glszm_LargeAreaEmphasis	-0.353294648	0	-1.001001503	1.001001503	0	Rejected
wavelet.HHH_glszm_LargeAreaHighGrayLevelEmphasis	-0.034484183	0	-1.001001503	1.415771899	0	Rejected
wavelet.HHH_glszm_LargeAreaLowGrayLevelEmphasis	-0.033951944	0	-1.416456661	1.001001503	0	Rejected
wavelet.HHH_glszm_LowGrayLevelZoneEmphasis	0.1528799	0	-1.001001503	1.351458189	0	Rejected
wavelet.HHH_glszm_SizeZoneNonUniformity	-0.058882441	0	-1.001001503	0	0	Rejected
wavelet.HHH_glszm_SizeZoneNonUniformityNormalized	-0.058882441	0	-1.001001503	1.001001503	0	Rejected
wavelet.HHH_glszm_SmallAreaEmphasis	0.117764883	0	-1.001001503	1.001001503	0	Rejected
wavelet.HHH_glszm_SmallAreaHighGrayLevelEmphasis	0	0	-1.001001503	1.001001503	0	Rejected
wavelet.HHH_glszm_SmallAreaLowGrayLevelEmphasis	-0.235529765	0	-1.001001503	0	0	Rejected
wavelet.HHH_glszm_ZoneEntropy	0.117764883	0	-1.001001503	1.001001503	0	Rejected
wavelet.HHH_glszm_ZonePercentage	0.279375899	0	-1.001001503	1.4144304	0	Rejected
wavelet.HHH_glszm_ZoneVariance	0.616437148	0.544492409	0	1.757737352	0	Rejected
wavelet.HHH_gldm_DependenceEntropy	-0.037575795	0	-1.414098791	1.731856385	0	Rejected
wavelet.HHH_gldm_DependenceNonUniformity	0.923297576	1.033698369	-0.410201397	1.731464147	0	Rejected
wavelet.HHH_gldm_DependenceNonUniformityNormalized	0	0	-1.001001503	1.001001503	0	Rejected
wavelet.HHH_gldm_DependenceVariance	-0.20716291	0	-1.001001503	0.48223654	0	Rejected
wavelet.HHH_gldm_GrayLevelNonUniformity	3.04133993	3.153648109	1.413300499	4.417817439	0.585858586	Tentative
wavelet.HHH_gldm_GrayLevelVariance	0.214351094	0	-1.417050503	1.317765788	0	Rejected
wavelet.HHH_gldm_HighGrayLevelEmphasis	0.005090132	0	-1.001001503	1.703755513	0	Rejected
wavelet.HHH_gldm_LargeDependenceEmphasis	-0.153836354	0	-1.197415047	1.36232155	0	Rejected
wavelet.HHH_gldm_LargeDependenceHighGrayLevelEmphasis	0.058882441	0	-1.001001503	1.001001503	0	Rejected
wavelet.HHH_gldm_LargeDependenceLowGrayLevelEmphasis	0.625641944	1.001001503	0	1.417050503	0	Rejected
wavelet.HHH_gldm_LowGrayLevelEmphasis	0.165912516	0	-1.001001503	1.001001503	0	Rejected
wavelet.HHH_gldm_SmallDependenceEmphasis	0.681817593	1.001001503	-1.001001503	1.470809644	0	Rejected
wavelet.HHH_gldm_SmallDependenceHighGrayLevelEmphasis	0.422740659	0.179580678	-1.001001503	1.001001503	0	Rejected
wavelet.HHH_gldm_SmallDependenceLowGrayLevelEmphasis	0.221852075	0	-1.001001503	1.416552899	0	Rejected
wavelet.LLL_firstorder_10Percentile	3.148550815	3.151264831	1.417888203	4.363976892	0.666666667	Tentative
wavelet.LLL_firstorder_90Percentile	0.221038641	0	-1.001001503	1.412616361	0	Rejected
wavelet.LLL_firstorder_Energy	1.37628072	1.52927796	-1.001001503	2.505713628	0.02020202	Rejected
wavelet.LLL_firstorder_Entropy	0.5438834	0.492058646	-1.001001503	1.415939195	0	Rejected
wavelet.LLL_firstorder_InterquartileRange	0.034685574	0	-1.350528241	1.556136667	0	Rejected
wavelet.LLL_firstorder_Kurtosis	0.296723953	0	-1.001001503	1.604874391	0	Rejected
wavelet.LLL_firstorder_Maximum	0.469513995	0.657255752	-1.379978959	1.46843938	0	Rejected
wavelet.LLL_firstorder_MeanAbsoluteDeviation	0.285429404	0	-1.001001503	1.355424488	0	Rejected
wavelet.LLL_firstorder_Mean	5.480701301	5.522015444	3.078762483	7.162866163	1	Confirmed
wavelet.LLL_firstorder_Median	3.581865085	3.609740967	2.180803123	4.769551298	0.818181818	Confirmed
wavelet.LLL_firstorder_Minimum	0.297683389	0.416686506	-1.637362433	1.340127576	0	Rejected
wavelet.LLL_firstorder_Range	0.281679241	0	-1.001001503	1.411463018	0	Rejected
wavelet.LLL_firstorder_RobustMeanAbsoluteDeviation	0.246098243	0	-1.416855118	1.381676241	0	Rejected
wavelet.LLL_firstorder_RootMeanSquared	3.928678592	3.929515184	2.337271153	5.038172568	0.898989899	Confirmed
wavelet.LLL_firstorder_Skewness	0.145569225	0	-1.369021211	1.416855118	0	Rejected
wavelet.LLL_firstorder_TotalEnergy	1.166404739	1.293391249	0	1.972809974	0	Rejected
wavelet.LLL_firstorder_Uniformity	1.177659947	1.383529878	-1.001001503	2.090842589	0	Rejected
wavelet.LLL_firstorder_Variance	0.137389445	0	-1.001001503	1.342023229	0	Rejected
wavelet.LLL_glcm_Autocorrelation	0.959513499	1.001001503	-1.001001503	1.728979798	0	Rejected
wavelet.LLL_glcm_JointAverage	1.764446282	1.763520122	0.535793019	2.705374649	0.070707071	Rejected
wavelet.LLL_glcm_ClusterProminence	-0.024961361	0	-1.001001503	1.001001503	0	Rejected
wavelet.LLL_glcm_ClusterShade	-0.058882441	0	-1.001001503	1.001001503	0	Rejected
wavelet.LLL_glcm_ClusterTendency	0.554025715	0.324782125	-1.001001503	1.841857574	0	Rejected
wavelet.LLL_glcm_Contrast	0.046181547	0	-1.320605667	1.104690472	0	Rejected
wavelet.LLL_glcm_Correlation	2.149423086	2.120541502	1.059420819	3.233056012	0.070707071	Rejected
wavelet.LLL_glcm_DifferenceAverage	0.308648442	0	-1.001001503	1.411271591	0	Rejected
wavelet.LLL_glcm_DifferenceEntropy	0.114456023	0	-1.001001503	1.105121131	0	Rejected
wavelet.LLL_glcm_DifferenceVariance	0.233769481	0	0	1.001001503	0	Rejected
wavelet.LLL_glcm_JointEnergy	0.378427838	0	-1.001001503	1.334192818	0	Rejected
wavelet.LLL_glcm_JointEntropy	0.294115739	0	-1.001001503	1.413899397	0	Rejected
wavelet.LLL_glcm_Imc1	2.515872135	2.539486089	1.001001503	3.751794275	0.313131313	Tentative
wavelet.LLL_glcm_Imc2	1.94972055	2.097668097	-0.37512214	3.067928398	0.080808081	Rejected
wavelet.LLL_glcm_Idm	1.953487191	1.975575427	0	3.023680505	0.04040404	Rejected
wavelet.LLL_glcm_Idmn	-0.117764883	0	-1.001001503	1.001001503	0	Rejected
wavelet.LLL_glcm_Id	1.395137054	1.364644856	0	2.062691246	0	Rejected
wavelet.LLL_glcm_Idn	-0.166618757	0	-1.416531161	1.001001503	0	Rejected
wavelet.LLL_glcm_InverseVariance	2.363359325	2.335304224	0.837748101	3.544935202	0.222222222	Rejected
wavelet.LLL_glcm_MaximumProbability	1.066674	1.001001503	0	1.957775562	0	Rejected
wavelet.LLL_glcm_SumEntropy	0.265969061	0.170245213	-1.391307568	1.736791701	0	Rejected
wavelet.LLL_glcm_SumSquares	0.464016602	0.581703031	-1.001001503	1.300570184	0	Rejected
wavelet.LLL_glrlm_GrayLevelNonUniformity	-0.042358741	0	-1.416565439	1.414595408	0	Rejected
wavelet.LLL_glrlm_GrayLevelNonUniformityNormalized	0.851766893	1.001001503	-0.542534107	1.621349431	0	Rejected
wavelet.LLL_glrlm_GrayLevelVariance	0.02422373	0	-1.325908485	1.356861397	0	Rejected
wavelet.LLL_glrlm_HighGrayLevelRunEmphasis	0.798859566	1.001001503	-1.001001503	1.612267569	0	Rejected
wavelet.LLL_glrlm_LongRunEmphasis	4.46881912	4.595415637	2.70329023	5.749059883	0.96969697	Confirmed
wavelet.LLL_glrlm_LongRunHighGrayLevelEmphasis	0.51194111	0.711172081	-1.001001503	1.417028302	0	Rejected
wavelet.LLL_glrlm_LongRunLowGrayLevelEmphasis	0.60730439	1.001001503	-1.001001503	1.651925634	0	Rejected
wavelet.LLL_glrlm_LowGrayLevelRunEmphasis	0.727565585	1.001001503	-1.367221059	1.917497521	0.01010101	Rejected
wavelet.LLL_glrlm_RunEntropy	0.808822655	1.001001503	-1.001001503	1.693297005	0	Rejected
wavelet.LLL_glrlm_RunLengthNonUniformity	2.714433692	2.674109409	1.017163058	4.477666361	0.474747475	Tentative
wavelet.LLL_glrlm_RunLengthNonUniformityNormalized	2.279022886	2.302358484	0.917067816	3.574576376	0.212121212	Rejected
wavelet.LLL_glrlm_RunPercentage	3.537150201	3.577897464	1.968783827	4.770399831	0.767676768	Confirmed
wavelet.LLL_glrlm_RunVariance	5.562634087	5.793059683	3.402837824	7.141658734	1	Confirmed
wavelet.LLL_glrlm_ShortRunEmphasis	2.541129056	2.533015229	0.775312954	3.498506467	0.373737374	Tentative
wavelet.LLL_glrlm_ShortRunHighGrayLevelEmphasis	0.819043106	1.001001503	-1.001001503	1.96473617	0	Rejected
wavelet.LLL_glrlm_ShortRunLowGrayLevelEmphasis	0.581328664	1.001001503	-1.352031138	1.658072527	0	Rejected
wavelet.LLL_glszm_GrayLevelNonUniformity	0.505123992	0.717424471	-1.256233917	1.39386241	0	Rejected
wavelet.LLL_glszm_GrayLevelNonUniformityNormalized	0.818416663	1.001001503	-0.394358475	1.609092172	0	Rejected
wavelet.LLL_glszm_GrayLevelVariance	0.17583093	0	-1.416341635	1.402462944	0	Rejected
wavelet.LLL_glszm_HighGrayLevelZoneEmphasis	0.572516112	0.885507111	-1.001001503	1.416483182	0	Rejected
wavelet.LLL_glszm_LargeAreaEmphasis	5.247773578	5.349775059	3.206887703	6.673305535	0.98989899	Confirmed
wavelet.LLL_glszm_LargeAreaHighGrayLevelEmphasis	0.488381444	0	0	1.278351005	0	Rejected
wavelet.LLL_glszm_LargeAreaLowGrayLevelEmphasis	0.769864731	1.001001503	-1.001001503	1.663027245	0	Rejected
wavelet.LLL_glszm_LowGrayLevelZoneEmphasis	0.149700281	0	-1.899501905	1.396166613	0	Rejected
wavelet.LLL_glszm_SizeZoneNonUniformity	1.07882807	1.26112382	-1.001001503	1.8263991	0	Rejected
wavelet.LLL_glszm_SizeZoneNonUniformityNormalized	0.855514551	1.001001503	-1.001001503	1.924878564	0	Rejected
wavelet.LLL_glszm_SmallAreaEmphasis	0.591632587	1.001001503	-0.547303683	1.400638427	0	Rejected
wavelet.LLL_glszm_SmallAreaHighGrayLevelEmphasis	0.686910225	1.001001503	-1.001001503	1.725763546	0	Rejected
wavelet.LLL_glszm_SmallAreaLowGrayLevelEmphasis	0.139964739	0	-1.001001503	1.41695433	0	Rejected
wavelet.LLL_glszm_ZoneEntropy	3.213435398	3.243081244	1.464880741	4.834545568	0.666666667	Tentative
wavelet.LLL_glszm_ZonePercentage	2.253253593	2.247685722	1.416853628	3.433364201	0.191919192	Rejected
wavelet.LLL_glszm_ZoneVariance	5.600110798	5.785440707	3.551827669	7.172077448	1	Confirmed
wavelet.LLL_gldm_DependenceEntropy	3.957786224	4.019239412	2.428945165	5.143243839	0.919191919	Confirmed
wavelet.LLL_gldm_DependenceNonUniformity	1.67898469	1.724311393	-0.320555531	2.680328597	0.02020202	Rejected
wavelet.LLL_gldm_DependenceNonUniformityNormalized	2.207759887	2.212910216	0	3.490372434	0.222222222	Rejected
wavelet.LLL_gldm_DependenceVariance	3.919364537	4.01150892	2.371292806	4.944472147	0.878787879	Confirmed
wavelet.LLL_gldm_GrayLevelNonUniformity	0.034644397	0	-1.001001503	1.001001503	0	Rejected
wavelet.LLL_gldm_GrayLevelVariance	0.440916839	0.033857093	-1.001001503	1.390848043	0	Rejected
wavelet.LLL_gldm_HighGrayLevelEmphasis	0.934931875	1.001001503	-1.001001503	1.899435844	0	Rejected
wavelet.LLL_gldm_LargeDependenceEmphasis	4.093640565	4.181385033	2.684396064	5.334161618	0.919191919	Confirmed
wavelet.LLL_gldm_LargeDependenceHighGrayLevelEmphasis	0.015757725	0	-1.734121672	1.001001503	0	Rejected
wavelet.LLL_gldm_LargeDependenceLowGrayLevelEmphasis	1.445059467	1.585603493	0.323758183	1.965921395	0	Rejected
wavelet.LLL_gldm_LowGrayLevelEmphasis	0.435715284	0.251886784	-1.414837761	1.487359392	0	Rejected
wavelet.LLL_gldm_SmallDependenceEmphasis	1.663867115	1.592809791	1.001001503	2.614598099	0.01010101	Rejected
wavelet.LLL_gldm_SmallDependenceHighGrayLevelEmphasis	1.2533915	1.376050495	0	1.924862778	0	Rejected
wavelet.LLL_gldm_SmallDependenceLowGrayLevelEmphasis	0.291885861	0	-1.001001503	1.671158575	0	Rejected
